# Supplementary material for: A systems biology model of junctional localization and downstream signaling of the Ang–Tie signaling pathway
Source: NPJ Syst Biol Appl. 2021 Aug 20;7:34. doi: 10.1038/s41540-021-00194-6 (PMC8379279; doi:10.1038/s41540-021-00194-6)
Supplement: Supplementary file 1 — Supplementary Data 3 [file 41540_2021_194_MOESM1_ESM.zip]

Archive with 1 entries (1 files):
- 845_2_data_set_35860_qw5608.txt
