# Supplementary material for: A systems biology model of junctional localization and downstream signaling of the Ang–Tie signaling pathway
Source: NPJ Syst Biol Appl. 2021 Aug 20;7:34. doi: 10.1038/s41540-021-00194-6 (PMC8379279; doi:10.1038/s41540-021-00194-6)
Supplement: Supplementary file 4 — Supplementary Data 1 [file 41540_2021_194_MOESM4_ESM.xls]

## Sheet: Sheet1
[Tie2(ang1bs,ang2bs,loc~s,pY~dp,tie1bs,veptpbs)] + [Ang1_4(tie2bs,tie2bs,tie2bs,tie2bs)] -> [Ang1_4(tie2bs!1,tie2bs,tie2bs,tie2bs).Tie2(ang1bs!1,ang2bs,loc~s,pY~dp,tie1bs,veptpbs)]
[Tie2(ang1bs,ang2bs,loc~s,pY~dp,tie1bs,veptpbs)] + [Ang2_2(tie2bs,tie2bs)] -> [Ang2_2(tie2bs!1,tie2bs).Tie2(ang1bs,ang2bs!1,loc~s,pY~dp,tie1bs,veptpbs)]
[Tie2(ang1bs,ang2bs,loc~s,pY~dp,tie1bs,veptpbs)] + [Ang2_3(tie2bs,tie2bs,tie2bs)] -> [Ang2_3(tie2bs!1,tie2bs,tie2bs).Tie2(ang1bs,ang2bs!1,loc~s,pY~dp,tie1bs,veptpbs)]
[Tie2(ang1bs,ang2bs,loc~s,pY~dp,tie1bs,veptpbs)] + [Ang2_4(tie2bs,tie2bs,tie2bs,tie2bs)] -> [Ang2_4(tie2bs!1,tie2bs,tie2bs,tie2bs).Tie2(ang1bs,ang2bs!1,loc~s,pY~dp,tie1bs,veptpbs)]
[Tie1(loc~s,pY~dp,tie2bs)] -> [Tie1(loc~j,pY~dp,tie2bs)]
[I()] -> [Tie2(ang1bs,ang2bs,loc~s,pY~dp,tie1bs,veptpbs)] + [I()]
[I()] -> [Tie1(loc~s,pY~dp,tie2bs)] + [I()]
[Ang1_4(tie2bs,tie2bs,tie2bs,tie2bs)] + [Tie2(ang1bs,ang2bs,loc~sol,pY~dp,tie1bs,veptpbs)] -> [Ang1_4(tie2bs!1,tie2bs,tie2bs,tie2bs).Tie2(ang1bs!1,ang2bs,loc~sol,pY~dp,tie1bs,veptpbs)]
[Ang2_2(tie2bs,tie2bs)] + [Tie2(ang1bs,ang2bs,loc~sol,pY~dp,tie1bs,veptpbs)] -> [Ang2_2(tie2bs!1,tie2bs).Tie2(ang1bs,ang2bs!1,loc~sol,pY~dp,tie1bs,veptpbs)]
[Ang2_3(tie2bs,tie2bs,tie2bs)] + [Tie2(ang1bs,ang2bs,loc~sol,pY~dp,tie1bs,veptpbs)] -> [Ang2_3(tie2bs!1,tie2bs,tie2bs).Tie2(ang1bs,ang2bs!1,loc~sol,pY~dp,tie1bs,veptpbs)]
[Ang2_4(tie2bs,tie2bs,tie2bs,tie2bs)] + [Tie2(ang1bs,ang2bs,loc~sol,pY~dp,tie1bs,veptpbs)] -> [Ang2_4(tie2bs!1,tie2bs,tie2bs,tie2bs).Tie2(ang1bs,ang2bs!1,loc~sol,pY~dp,tie1bs,veptpbs)]
[Tie2(ang1bs,ang2bs,loc~s,pY~dp,tie1bs,veptpbs)] + [Tie1(loc~s,pY~dp,tie2bs)] -> [Tie1(loc~s,pY~dp,tie2bs!1).Tie2(ang1bs,ang2bs,loc~s,pY~dp,tie1bs!1,veptpbs)]
[Tie1(loc~s,pY~dp,tie2bs!1).Tie2(ang1bs,ang2bs,loc~s,pY~dp,tie1bs!1,veptpbs)] -> [Tie2(ang1bs,ang2bs,loc~s,pY~dp,tie1bs,veptpbs)] + [Tie1(loc~s,pY~dp,tie2bs)]
[Ang1_4(tie2bs,tie2bs,tie2bs,tie2bs)] + [Tie1(loc~s,pY~dp,tie2bs!1).Tie2(ang1bs,ang2bs,loc~s,pY~dp,tie1bs!1,veptpbs)] -> [Ang1_4(tie2bs!1,tie2bs,tie2bs,tie2bs).Tie1(loc~s,pY~dp,tie2bs!2).Tie2(ang1bs!1,ang2bs,loc~s,pY~dp,tie1bs!2,veptpbs)]
[Ang2_2(tie2bs,tie2bs)] + [Tie1(loc~s,pY~dp,tie2bs!1).Tie2(ang1bs,ang2bs,loc~s,pY~dp,tie1bs!1,veptpbs)] -> [Ang2_2(tie2bs!1,tie2bs).Tie1(loc~s,pY~dp,tie2bs!2).Tie2(ang1bs,ang2bs!1,loc~s,pY~dp,tie1bs!2,veptpbs)]
[Ang2_3(tie2bs,tie2bs,tie2bs)] + [Tie1(loc~s,pY~dp,tie2bs!1).Tie2(ang1bs,ang2bs,loc~s,pY~dp,tie1bs!1,veptpbs)] -> [Ang2_3(tie2bs!1,tie2bs,tie2bs).Tie1(loc~s,pY~dp,tie2bs!2).Tie2(ang1bs,ang2bs!1,loc~s,pY~dp,tie1bs!2,veptpbs)]
[Ang2_4(tie2bs,tie2bs,tie2bs,tie2bs)] + [Tie1(loc~s,pY~dp,tie2bs!1).Tie2(ang1bs,ang2bs,loc~s,pY~dp,tie1bs!1,veptpbs)] -> [Ang2_4(tie2bs!1,tie2bs,tie2bs,tie2bs).Tie1(loc~s,pY~dp,tie2bs!2).Tie2(ang1bs,ang2bs!1,loc~s,pY~dp,tie1bs!2,veptpbs)]
[Tie2(ang1bs,ang2bs,loc~s,pY~dp,tie1bs,veptpbs)] -> [Tie2(ang1bs,ang2bs,loc~sol,pY~dp,tie1bs,veptpbs)]
[Tie1(loc~s,pY~dp,tie2bs)] -> [Tie1(loc~sol,pY~dp,tie2bs)]
[Tie2(ang1bs,ang2bs,loc~sol,pY~dp,tie1bs,veptpbs)] -> [Trash()]
[Tie1(loc~sol,pY~dp,tie2bs)] -> [Trash()]
[PI(PIsite~3P)] -> [Trash()]
[Src(Y1~Y,mDiabs)] -> [Src(Y1~pY,mDiabs)]
[Ang1_4(tie2bs!1,tie2bs,tie2bs,tie2bs).Tie2(ang1bs!1,ang2bs,loc~s,pY~dp,tie1bs,veptpbs)] -> [Tie2(ang1bs,ang2bs,loc~s,pY~dp,tie1bs,veptpbs)] + [Ang1_4(tie2bs,tie2bs,tie2bs,tie2bs)]
[Tie2(ang1bs,ang2bs,loc~s,pY~dp,tie1bs,veptpbs)] + [Ang1_4(tie2bs!1,tie2bs,tie2bs,tie2bs).Tie2(ang1bs!1,ang2bs,loc~s,pY~dp,tie1bs,veptpbs)] -> [Ang1_4(tie2bs!1,tie2bs!2,tie2bs,tie2bs).Tie2(ang1bs!1,ang2bs,loc~s,pY~dp,tie1bs,veptpbs).Tie2(ang1bs!2,ang2bs,loc~s,pY~dp,tie1bs,veptpbs)]
[Ang2_2(tie2bs!1,tie2bs).Tie2(ang1bs,ang2bs!1,loc~s,pY~dp,tie1bs,veptpbs)] -> [Tie2(ang1bs,ang2bs,loc~s,pY~dp,tie1bs,veptpbs)] + [Ang2_2(tie2bs,tie2bs)]
[Tie2(ang1bs,ang2bs,loc~s,pY~dp,tie1bs,veptpbs)] + [Ang2_2(tie2bs!1,tie2bs).Tie2(ang1bs,ang2bs!1,loc~s,pY~dp,tie1bs,veptpbs)] -> [Ang2_2(tie2bs!1,tie2bs!2).Tie2(ang1bs,ang2bs!1,loc~s,pY~dp,tie1bs,veptpbs).Tie2(ang1bs,ang2bs!2,loc~s,pY~dp,tie1bs,veptpbs)]
[Ang2_3(tie2bs!1,tie2bs,tie2bs).Tie2(ang1bs,ang2bs!1,loc~s,pY~dp,tie1bs,veptpbs)] -> [Tie2(ang1bs,ang2bs,loc~s,pY~dp,tie1bs,veptpbs)] + [Ang2_3(tie2bs,tie2bs,tie2bs)]
[Tie2(ang1bs,ang2bs,loc~s,pY~dp,tie1bs,veptpbs)] + [Ang2_3(tie2bs!1,tie2bs,tie2bs).Tie2(ang1bs,ang2bs!1,loc~s,pY~dp,tie1bs,veptpbs)] -> [Ang2_3(tie2bs!1,tie2bs!2,tie2bs).Tie2(ang1bs,ang2bs!1,loc~s,pY~dp,tie1bs,veptpbs).Tie2(ang1bs,ang2bs!2,loc~s,pY~dp,tie1bs,veptpbs)]
[Ang2_4(tie2bs!1,tie2bs,tie2bs,tie2bs).Tie2(ang1bs,ang2bs!1,loc~s,pY~dp,tie1bs,veptpbs)] -> [Tie2(ang1bs,ang2bs,loc~s,pY~dp,tie1bs,veptpbs)] + [Ang2_4(tie2bs,tie2bs,tie2bs,tie2bs)]
[Tie2(ang1bs,ang2bs,loc~s,pY~dp,tie1bs,veptpbs)] + [Ang2_4(tie2bs!1,tie2bs,tie2bs,tie2bs).Tie2(ang1bs,ang2bs!1,loc~s,pY~dp,tie1bs,veptpbs)] -> [Ang2_4(tie2bs!1,tie2bs!2,tie2bs,tie2bs).Tie2(ang1bs,ang2bs!1,loc~s,pY~dp,tie1bs,veptpbs).Tie2(ang1bs,ang2bs!2,loc~s,pY~dp,tie1bs,veptpbs)]
[Tie1(loc~j,pY~dp,tie2bs)] -> [Tie1(loc~s,pY~dp,tie2bs)]
[Ang1_4(tie2bs!1,tie2bs,tie2bs,tie2bs).Tie2(ang1bs!1,ang2bs,loc~s,pY~dp,tie1bs,veptpbs)] -> [Ang1_4(tie2bs,tie2bs,tie2bs,tie2bs)] + [Tie2(ang1bs,ang2bs,loc~i,pY~dp,tie1bs,veptpbs)]
[Ang2_2(tie2bs!1,tie2bs).Tie2(ang1bs,ang2bs!1,loc~s,pY~dp,tie1bs,veptpbs)] -> [Ang2_2(tie2bs,tie2bs)] + [Tie2(ang1bs,ang2bs,loc~i,pY~dp,tie1bs,veptpbs)]
[Ang2_3(tie2bs!1,tie2bs,tie2bs).Tie2(ang1bs,ang2bs!1,loc~s,pY~dp,tie1bs,veptpbs)] -> [Ang2_3(tie2bs,tie2bs,tie2bs)] + [Tie2(ang1bs,ang2bs,loc~i,pY~dp,tie1bs,veptpbs)]
[Ang2_4(tie2bs!1,tie2bs,tie2bs,tie2bs).Tie2(ang1bs,ang2bs!1,loc~s,pY~dp,tie1bs,veptpbs)] -> [Ang2_4(tie2bs,tie2bs,tie2bs,tie2bs)] + [Tie2(ang1bs,ang2bs,loc~i,pY~dp,tie1bs,veptpbs)]
[Ang1_4(tie2bs!1,tie2bs,tie2bs,tie2bs).Tie2(ang1bs!1,ang2bs,loc~sol,pY~dp,tie1bs,veptpbs)] -> [Ang1_4(tie2bs,tie2bs,tie2bs,tie2bs)] + [Tie2(ang1bs,ang2bs,loc~sol,pY~dp,tie1bs,veptpbs)]
[Tie2(ang1bs,ang2bs,loc~sol,pY~dp,tie1bs,veptpbs)] + [Ang1_4(tie2bs!1,tie2bs,tie2bs,tie2bs).Tie2(ang1bs!1,ang2bs,loc~sol,pY~dp,tie1bs,veptpbs)] -> [Ang1_4(tie2bs!1,tie2bs!2,tie2bs,tie2bs).Tie2(ang1bs!1,ang2bs,loc~sol,pY~dp,tie1bs,veptpbs).Tie2(ang1bs!2,ang2bs,loc~sol,pY~dp,tie1bs,veptpbs)]
[Ang2_2(tie2bs!1,tie2bs).Tie2(ang1bs,ang2bs!1,loc~sol,pY~dp,tie1bs,veptpbs)] -> [Ang2_2(tie2bs,tie2bs)] + [Tie2(ang1bs,ang2bs,loc~sol,pY~dp,tie1bs,veptpbs)]
[Tie2(ang1bs,ang2bs,loc~sol,pY~dp,tie1bs,veptpbs)] + [Ang2_2(tie2bs!1,tie2bs).Tie2(ang1bs,ang2bs!1,loc~sol,pY~dp,tie1bs,veptpbs)] -> [Ang2_2(tie2bs!1,tie2bs!2).Tie2(ang1bs,ang2bs!1,loc~sol,pY~dp,tie1bs,veptpbs).Tie2(ang1bs,ang2bs!2,loc~sol,pY~dp,tie1bs,veptpbs)]
[Ang2_3(tie2bs!1,tie2bs,tie2bs).Tie2(ang1bs,ang2bs!1,loc~sol,pY~dp,tie1bs,veptpbs)] -> [Ang2_3(tie2bs,tie2bs,tie2bs)] + [Tie2(ang1bs,ang2bs,loc~sol,pY~dp,tie1bs,veptpbs)]
[Tie2(ang1bs,ang2bs,loc~sol,pY~dp,tie1bs,veptpbs)] + [Ang2_3(tie2bs!1,tie2bs,tie2bs).Tie2(ang1bs,ang2bs!1,loc~sol,pY~dp,tie1bs,veptpbs)] -> [Ang2_3(tie2bs!1,tie2bs!2,tie2bs).Tie2(ang1bs,ang2bs!1,loc~sol,pY~dp,tie1bs,veptpbs).Tie2(ang1bs,ang2bs!2,loc~sol,pY~dp,tie1bs,veptpbs)]
[Ang2_4(tie2bs!1,tie2bs,tie2bs,tie2bs).Tie2(ang1bs,ang2bs!1,loc~sol,pY~dp,tie1bs,veptpbs)] -> [Ang2_4(tie2bs,tie2bs,tie2bs,tie2bs)] + [Tie2(ang1bs,ang2bs,loc~sol,pY~dp,tie1bs,veptpbs)]
[Tie2(ang1bs,ang2bs,loc~sol,pY~dp,tie1bs,veptpbs)] + [Ang2_4(tie2bs!1,tie2bs,tie2bs,tie2bs).Tie2(ang1bs,ang2bs!1,loc~sol,pY~dp,tie1bs,veptpbs)] -> [Ang2_4(tie2bs!1,tie2bs!2,tie2bs,tie2bs).Tie2(ang1bs,ang2bs!1,loc~sol,pY~dp,tie1bs,veptpbs).Tie2(ang1bs,ang2bs!2,loc~sol,pY~dp,tie1bs,veptpbs)]
[Ang1_4(tie2bs!1,tie2bs,tie2bs,tie2bs).Tie1(loc~s,pY~dp,tie2bs!2).Tie2(ang1bs!1,ang2bs,loc~s,pY~dp,tie1bs!2,veptpbs)] -> [Ang1_4(tie2bs,tie2bs,tie2bs,tie2bs)] + [Tie1(loc~s,pY~dp,tie2bs!1).Tie2(ang1bs,ang2bs,loc~s,pY~dp,tie1bs!1,veptpbs)]
[Ang1_4(tie2bs!1,tie2bs,tie2bs,tie2bs).Tie1(loc~s,pY~dp,tie2bs!2).Tie2(ang1bs!1,ang2bs,loc~s,pY~dp,tie1bs!2,veptpbs)] -> [Tie1(loc~s,pY~dp,tie2bs)] + [Ang1_4(tie2bs!1,tie2bs,tie2bs,tie2bs).Tie2(ang1bs!1,ang2bs,loc~s,pY~dp,tie1bs,veptpbs)]
[Ang2_2(tie2bs!1,tie2bs).Tie1(loc~s,pY~dp,tie2bs!2).Tie2(ang1bs,ang2bs!1,loc~s,pY~dp,tie1bs!2,veptpbs)] -> [Ang2_2(tie2bs,tie2bs)] + [Tie1(loc~s,pY~dp,tie2bs!1).Tie2(ang1bs,ang2bs,loc~s,pY~dp,tie1bs!1,veptpbs)]
[Ang2_3(tie2bs!1,tie2bs,tie2bs).Tie1(loc~s,pY~dp,tie2bs!2).Tie2(ang1bs,ang2bs!1,loc~s,pY~dp,tie1bs!2,veptpbs)] -> [Ang2_3(tie2bs,tie2bs,tie2bs)] + [Tie1(loc~s,pY~dp,tie2bs!1).Tie2(ang1bs,ang2bs,loc~s,pY~dp,tie1bs!1,veptpbs)]
[Ang2_4(tie2bs!1,tie2bs,tie2bs,tie2bs).Tie1(loc~s,pY~dp,tie2bs!2).Tie2(ang1bs,ang2bs!1,loc~s,pY~dp,tie1bs!2,veptpbs)] -> [Ang2_4(tie2bs,tie2bs,tie2bs,tie2bs)] + [Tie1(loc~s,pY~dp,tie2bs!1).Tie2(ang1bs,ang2bs,loc~s,pY~dp,tie1bs!1,veptpbs)]
[Src(Y1~pY,mDiabs)] -> [Src(Y1~Y,mDiabs)]
[VECadherin(S665~S,c~j)] + [Src(Y1~pY,mDiabs)] -> [Src(Y1~pY,mDiabs)] + [VECadherin(S665~pS,c~j)]
[Ang1_4(tie2bs!1,tie2bs!2,tie2bs,tie2bs).Tie2(ang1bs!1,ang2bs,loc~s,pY~dp,tie1bs,veptpbs).Tie2(ang1bs!2,ang2bs,loc~s,pY~dp,tie1bs,veptpbs)] -> [Tie2(ang1bs,ang2bs,loc~s,pY~dp,tie1bs,veptpbs)] + [Ang1_4(tie2bs!1,tie2bs,tie2bs,tie2bs).Tie2(ang1bs!1,ang2bs,loc~s,pY~dp,tie1bs,veptpbs)]
[Tie2(ang1bs,ang2bs,loc~s,pY~dp,tie1bs,veptpbs)] + [Ang1_4(tie2bs!1,tie2bs!2,tie2bs,tie2bs).Tie2(ang1bs!1,ang2bs,loc~s,pY~dp,tie1bs,veptpbs).Tie2(ang1bs!2,ang2bs,loc~s,pY~dp,tie1bs,veptpbs)] -> [Ang1_4(tie2bs!1,tie2bs!2,tie2bs!3,tie2bs).Tie2(ang1bs!1,ang2bs,loc~s,pY~dp,tie1bs,veptpbs).Tie2(ang1bs!2,ang2bs,loc~s,pY~dp,tie1bs,veptpbs).Tie2(ang1bs!3,ang2bs,loc~s,pY~dp,tie1bs,veptpbs)]
[Ang2_2(tie2bs!1,tie2bs!2).Tie2(ang1bs,ang2bs!1,loc~s,pY~dp,tie1bs,veptpbs).Tie2(ang1bs,ang2bs!2,loc~s,pY~dp,tie1bs,veptpbs)] -> [Tie2(ang1bs,ang2bs,loc~s,pY~dp,tie1bs,veptpbs)] + [Ang2_2(tie2bs!1,tie2bs).Tie2(ang1bs,ang2bs!1,loc~s,pY~dp,tie1bs,veptpbs)]
[Ang2_3(tie2bs!1,tie2bs!2,tie2bs).Tie2(ang1bs,ang2bs!1,loc~s,pY~dp,tie1bs,veptpbs).Tie2(ang1bs,ang2bs!2,loc~s,pY~dp,tie1bs,veptpbs)] -> [Tie2(ang1bs,ang2bs,loc~s,pY~dp,tie1bs,veptpbs)] + [Ang2_3(tie2bs!1,tie2bs,tie2bs).Tie2(ang1bs,ang2bs!1,loc~s,pY~dp,tie1bs,veptpbs)]
[Tie2(ang1bs,ang2bs,loc~s,pY~dp,tie1bs,veptpbs)] + [Ang2_3(tie2bs!1,tie2bs!2,tie2bs).Tie2(ang1bs,ang2bs!1,loc~s,pY~dp,tie1bs,veptpbs).Tie2(ang1bs,ang2bs!2,loc~s,pY~dp,tie1bs,veptpbs)] -> [Ang2_3(tie2bs!1,tie2bs!2,tie2bs!3).Tie2(ang1bs,ang2bs!1,loc~s,pY~dp,tie1bs,veptpbs).Tie2(ang1bs,ang2bs!2,loc~s,pY~dp,tie1bs,veptpbs).Tie2(ang1bs,ang2bs!3,loc~s,pY~dp,tie1bs,veptpbs)]
[Ang2_4(tie2bs!1,tie2bs!2,tie2bs,tie2bs).Tie2(ang1bs,ang2bs!1,loc~s,pY~dp,tie1bs,veptpbs).Tie2(ang1bs,ang2bs!2,loc~s,pY~dp,tie1bs,veptpbs)] -> [Tie2(ang1bs,ang2bs,loc~s,pY~dp,tie1bs,veptpbs)] + [Ang2_4(tie2bs!1,tie2bs,tie2bs,tie2bs).Tie2(ang1bs,ang2bs!1,loc~s,pY~dp,tie1bs,veptpbs)]
[Tie2(ang1bs,ang2bs,loc~s,pY~dp,tie1bs,veptpbs)] + [Ang2_4(tie2bs!1,tie2bs!2,tie2bs,tie2bs).Tie2(ang1bs,ang2bs!1,loc~s,pY~dp,tie1bs,veptpbs).Tie2(ang1bs,ang2bs!2,loc~s,pY~dp,tie1bs,veptpbs)] -> [Ang2_4(tie2bs!1,tie2bs!2,tie2bs!3,tie2bs).Tie2(ang1bs,ang2bs!1,loc~s,pY~dp,tie1bs,veptpbs).Tie2(ang1bs,ang2bs!2,loc~s,pY~dp,tie1bs,veptpbs).Tie2(ang1bs,ang2bs!3,loc~s,pY~dp,tie1bs,veptpbs)]
[Ang1_4(tie2bs!1,tie2bs!2,tie2bs,tie2bs).Tie2(ang1bs!1,ang2bs,loc~s,pY~dp,tie1bs,veptpbs).Tie2(ang1bs!2,ang2bs,loc~s,pY~dp,tie1bs,veptpbs)] -> [Ang1_4(tie2bs,tie2bs,tie2bs,tie2bs)] + [Tie2(ang1bs,ang2bs,loc~i,pY~dp,tie1bs,veptpbs)] + [Tie2(ang1bs,ang2bs,loc~i,pY~dp,tie1bs,veptpbs)]
[Ang2_3(tie2bs!1,tie2bs!2,tie2bs).Tie2(ang1bs,ang2bs!1,loc~s,pY~dp,tie1bs,veptpbs).Tie2(ang1bs,ang2bs!2,loc~s,pY~dp,tie1bs,veptpbs)] -> [Ang2_2(tie2bs,tie2bs)] + [Tie2(ang1bs,ang2bs,loc~i,pY~dp,tie1bs,veptpbs)] + [Tie2(ang1bs,ang2bs,loc~i,pY~dp,tie1bs,veptpbs)]
[Ang2_3(tie2bs!1,tie2bs!2,tie2bs).Tie2(ang1bs,ang2bs!1,loc~s,pY~dp,tie1bs,veptpbs).Tie2(ang1bs,ang2bs!2,loc~s,pY~dp,tie1bs,veptpbs)] -> [Ang2_3(tie2bs,tie2bs,tie2bs)] + [Tie2(ang1bs,ang2bs,loc~i,pY~dp,tie1bs,veptpbs)] + [Tie2(ang1bs,ang2bs,loc~i,pY~dp,tie1bs,veptpbs)]
[Ang2_4(tie2bs!1,tie2bs!2,tie2bs,tie2bs).Tie2(ang1bs,ang2bs!1,loc~s,pY~dp,tie1bs,veptpbs).Tie2(ang1bs,ang2bs!2,loc~s,pY~dp,tie1bs,veptpbs)] -> [Ang2_4(tie2bs,tie2bs,tie2bs,tie2bs)] + [Tie2(ang1bs,ang2bs,loc~i,pY~dp,tie1bs,veptpbs)] + [Tie2(ang1bs,ang2bs,loc~i,pY~dp,tie1bs,veptpbs)]
[Tie2(ang1bs,ang2bs,loc~i,pY~dp,tie1bs,veptpbs)] -> [Tie2(ang1bs,ang2bs,loc~s,pY~dp,tie1bs,veptpbs)]
[Ang1_4(tie2bs!1,tie2bs!2,tie2bs,tie2bs).Tie2(ang1bs!1,ang2bs,loc~sol,pY~dp,tie1bs,veptpbs).Tie2(ang1bs!2,ang2bs,loc~sol,pY~dp,tie1bs,veptpbs)] -> [Tie2(ang1bs,ang2bs,loc~sol,pY~dp,tie1bs,veptpbs)] + [Ang1_4(tie2bs!1,tie2bs,tie2bs,tie2bs).Tie2(ang1bs!1,ang2bs,loc~sol,pY~dp,tie1bs,veptpbs)]
[Tie2(ang1bs,ang2bs,loc~sol,pY~dp,tie1bs,veptpbs)] + [Ang1_4(tie2bs!1,tie2bs!2,tie2bs,tie2bs).Tie2(ang1bs!1,ang2bs,loc~sol,pY~dp,tie1bs,veptpbs).Tie2(ang1bs!2,ang2bs,loc~sol,pY~dp,tie1bs,veptpbs)] -> [Ang1_4(tie2bs!1,tie2bs!2,tie2bs!3,tie2bs).Tie2(ang1bs!1,ang2bs,loc~sol,pY~dp,tie1bs,veptpbs).Tie2(ang1bs!2,ang2bs,loc~sol,pY~dp,tie1bs,veptpbs).Tie2(ang1bs!3,ang2bs,loc~sol,pY~dp,tie1bs,veptpbs)]
[Ang2_2(tie2bs!1,tie2bs!2).Tie2(ang1bs,ang2bs!1,loc~sol,pY~dp,tie1bs,veptpbs).Tie2(ang1bs,ang2bs!2,loc~sol,pY~dp,tie1bs,veptpbs)] -> [Tie2(ang1bs,ang2bs,loc~sol,pY~dp,tie1bs,veptpbs)] + [Ang2_2(tie2bs!1,tie2bs).Tie2(ang1bs,ang2bs!1,loc~sol,pY~dp,tie1bs,veptpbs)]
[Ang2_3(tie2bs!1,tie2bs!2,tie2bs).Tie2(ang1bs,ang2bs!1,loc~sol,pY~dp,tie1bs,veptpbs).Tie2(ang1bs,ang2bs!2,loc~sol,pY~dp,tie1bs,veptpbs)] -> [Tie2(ang1bs,ang2bs,loc~sol,pY~dp,tie1bs,veptpbs)] + [Ang2_3(tie2bs!1,tie2bs,tie2bs).Tie2(ang1bs,ang2bs!1,loc~sol,pY~dp,tie1bs,veptpbs)]
[Tie2(ang1bs,ang2bs,loc~sol,pY~dp,tie1bs,veptpbs)] + [Ang2_3(tie2bs!1,tie2bs!2,tie2bs).Tie2(ang1bs,ang2bs!1,loc~sol,pY~dp,tie1bs,veptpbs).Tie2(ang1bs,ang2bs!2,loc~sol,pY~dp,tie1bs,veptpbs)] -> [Ang2_3(tie2bs!1,tie2bs!2,tie2bs!3).Tie2(ang1bs,ang2bs!1,loc~sol,pY~dp,tie1bs,veptpbs).Tie2(ang1bs,ang2bs!2,loc~sol,pY~dp,tie1bs,veptpbs).Tie2(ang1bs,ang2bs!3,loc~sol,pY~dp,tie1bs,veptpbs)]
[Ang2_4(tie2bs!1,tie2bs!2,tie2bs,tie2bs).Tie2(ang1bs,ang2bs!1,loc~sol,pY~dp,tie1bs,veptpbs).Tie2(ang1bs,ang2bs!2,loc~sol,pY~dp,tie1bs,veptpbs)] -> [Tie2(ang1bs,ang2bs,loc~sol,pY~dp,tie1bs,veptpbs)] + [Ang2_4(tie2bs!1,tie2bs,tie2bs,tie2bs).Tie2(ang1bs,ang2bs!1,loc~sol,pY~dp,tie1bs,veptpbs)]
[Tie2(ang1bs,ang2bs,loc~sol,pY~dp,tie1bs,veptpbs)] + [Ang2_4(tie2bs!1,tie2bs!2,tie2bs,tie2bs).Tie2(ang1bs,ang2bs!1,loc~sol,pY~dp,tie1bs,veptpbs).Tie2(ang1bs,ang2bs!2,loc~sol,pY~dp,tie1bs,veptpbs)] -> [Ang2_4(tie2bs!1,tie2bs!2,tie2bs!3,tie2bs).Tie2(ang1bs,ang2bs!1,loc~sol,pY~dp,tie1bs,veptpbs).Tie2(ang1bs,ang2bs!2,loc~sol,pY~dp,tie1bs,veptpbs).Tie2(ang1bs,ang2bs!3,loc~sol,pY~dp,tie1bs,veptpbs)]
[Src(Y1~pY,mDiabs)] + [VECadherin(S665~pS,c~j)] -> [VECadherin(S665~S,c~j)] + [Src(Y1~pY,mDiabs)]
[VECadherin(S665~pS,c~j)] -> [VECadherin(S665~pS,c~i)]
[Ang1_4(tie2bs!1,tie2bs!2,tie2bs!3,tie2bs).Tie2(ang1bs!1,ang2bs,loc~s,pY~dp,tie1bs,veptpbs).Tie2(ang1bs!2,ang2bs,loc~s,pY~dp,tie1bs,veptpbs).Tie2(ang1bs!3,ang2bs,loc~s,pY~dp,tie1bs,veptpbs)] -> [Tie2(ang1bs,ang2bs,loc~s,pY~dp,tie1bs,veptpbs)] + [Ang1_4(tie2bs!1,tie2bs!2,tie2bs,tie2bs).Tie2(ang1bs!1,ang2bs,loc~s,pY~dp,tie1bs,veptpbs).Tie2(ang1bs!2,ang2bs,loc~s,pY~dp,tie1bs,veptpbs)]
[Tie2(ang1bs,ang2bs,loc~s,pY~dp,tie1bs,veptpbs)] + [Ang1_4(tie2bs!1,tie2bs!2,tie2bs!3,tie2bs).Tie2(ang1bs!1,ang2bs,loc~s,pY~dp,tie1bs,veptpbs).Tie2(ang1bs!2,ang2bs,loc~s,pY~dp,tie1bs,veptpbs).Tie2(ang1bs!3,ang2bs,loc~s,pY~dp,tie1bs,veptpbs)] -> [Ang1_4(tie2bs!1,tie2bs!2,tie2bs!3,tie2bs!4).Tie2(ang1bs!1,ang2bs,loc~s,pY~dp,tie1bs,veptpbs).Tie2(ang1bs!2,ang2bs,loc~s,pY~dp,tie1bs,veptpbs).Tie2(ang1bs…
[Ang2_3(tie2bs!1,tie2bs!2,tie2bs!3).Tie2(ang1bs,ang2bs!1,loc~s,pY~dp,tie1bs,veptpbs).Tie2(ang1bs,ang2bs!2,loc~s,pY~dp,tie1bs,veptpbs).Tie2(ang1bs,ang2bs!3,loc~s,pY~dp,tie1bs,veptpbs)] -> [Tie2(ang1bs,ang2bs,loc~s,pY~dp,tie1bs,veptpbs)] + [Ang2_3(tie2bs!1,tie2bs!2,tie2bs).Tie2(ang1bs,ang2bs!1,loc~s,pY~dp,tie1bs,veptpbs).Tie2(ang1bs,ang2bs!2,loc~s,pY~dp,tie1bs,veptpbs)]
[Ang2_4(tie2bs!1,tie2bs!2,tie2bs!3,tie2bs).Tie2(ang1bs,ang2bs!1,loc~s,pY~dp,tie1bs,veptpbs).Tie2(ang1bs,ang2bs!2,loc~s,pY~dp,tie1bs,veptpbs).Tie2(ang1bs,ang2bs!3,loc~s,pY~dp,tie1bs,veptpbs)] -> [Tie2(ang1bs,ang2bs,loc~s,pY~dp,tie1bs,veptpbs)] + [Ang2_4(tie2bs!1,tie2bs!2,tie2bs,tie2bs).Tie2(ang1bs,ang2bs!1,loc~s,pY~dp,tie1bs,veptpbs).Tie2(ang1bs,ang2bs!2,loc~s,pY~dp,tie1bs,veptpbs)]
[Tie2(ang1bs,ang2bs,loc~s,pY~dp,tie1bs,veptpbs)] + [Ang2_4(tie2bs!1,tie2bs!2,tie2bs!3,tie2bs).Tie2(ang1bs,ang2bs!1,loc~s,pY~dp,tie1bs,veptpbs).Tie2(ang1bs,ang2bs!2,loc~s,pY~dp,tie1bs,veptpbs).Tie2(ang1bs,ang2bs!3,loc~s,pY~dp,tie1bs,veptpbs)] -> [Ang2_4(tie2bs!1,tie2bs!2,tie2bs!3,tie2bs!4).Tie2(ang1bs,ang2bs!1,loc~s,pY~dp,tie1bs,veptpbs).Tie2(ang1bs,ang2bs!2,loc~s,pY~dp,tie1bs,veptpbs).Tie2(ang1bs…
[Ang1_4(tie2bs!1,tie2bs!2,tie2bs!3,tie2bs).Tie2(ang1bs!1,ang2bs,loc~s,pY~dp,tie1bs,veptpbs).Tie2(ang1bs!2,ang2bs,loc~s,pY~dp,tie1bs,veptpbs).Tie2(ang1bs!3,ang2bs,loc~s,pY~dp,tie1bs,veptpbs)] -> [Ang1_4(tie2bs,tie2bs,tie2bs,tie2bs)] + [Tie2(ang1bs,ang2bs,loc~i,pY~dp,tie1bs,veptpbs)] + [Tie2(ang1bs,ang2bs,loc~i,pY~dp,tie1bs,veptpbs)] + [Tie2(ang1bs,ang2bs,loc~i,pY~dp,tie1bs,veptpbs)]
[Ang2_3(tie2bs!1,tie2bs!2,tie2bs!3).Tie2(ang1bs,ang2bs!1,loc~s,pY~dp,tie1bs,veptpbs).Tie2(ang1bs,ang2bs!2,loc~s,pY~dp,tie1bs,veptpbs).Tie2(ang1bs,ang2bs!3,loc~s,pY~dp,tie1bs,veptpbs)] -> [Ang2_3(tie2bs,tie2bs,tie2bs)] + [Tie2(ang1bs,ang2bs,loc~i,pY~dp,tie1bs,veptpbs)] + [Tie2(ang1bs,ang2bs,loc~i,pY~dp,tie1bs,veptpbs)] + [Tie2(ang1bs,ang2bs,loc~i,pY~dp,tie1bs,veptpbs)]
[Ang2_4(tie2bs!1,tie2bs!2,tie2bs!3,tie2bs).Tie2(ang1bs,ang2bs!1,loc~s,pY~dp,tie1bs,veptpbs).Tie2(ang1bs,ang2bs!2,loc~s,pY~dp,tie1bs,veptpbs).Tie2(ang1bs,ang2bs!3,loc~s,pY~dp,tie1bs,veptpbs)] -> [Ang2_4(tie2bs,tie2bs,tie2bs,tie2bs)] + [Tie2(ang1bs,ang2bs,loc~i,pY~dp,tie1bs,veptpbs)] + [Tie2(ang1bs,ang2bs,loc~i,pY~dp,tie1bs,veptpbs)] + [Tie2(ang1bs,ang2bs,loc~i,pY~dp,tie1bs,veptpbs)]
[Ang1_4(tie2bs!1,tie2bs!2,tie2bs!3,tie2bs).Tie2(ang1bs!1,ang2bs,loc~sol,pY~dp,tie1bs,veptpbs).Tie2(ang1bs!2,ang2bs,loc~sol,pY~dp,tie1bs,veptpbs).Tie2(ang1bs!3,ang2bs,loc~sol,pY~dp,tie1bs,veptpbs)] -> [Tie2(ang1bs,ang2bs,loc~sol,pY~dp,tie1bs,veptpbs)] + [Ang1_4(tie2bs!1,tie2bs!2,tie2bs,tie2bs).Tie2(ang1bs!1,ang2bs,loc~sol,pY~dp,tie1bs,veptpbs).Tie2(ang1bs!2,ang2bs,loc~sol,pY~dp,tie1bs,veptpbs)]
[Tie2(ang1bs,ang2bs,loc~sol,pY~dp,tie1bs,veptpbs)] + [Ang1_4(tie2bs!1,tie2bs!2,tie2bs!3,tie2bs).Tie2(ang1bs!1,ang2bs,loc~sol,pY~dp,tie1bs,veptpbs).Tie2(ang1bs!2,ang2bs,loc~sol,pY~dp,tie1bs,veptpbs).Tie2(ang1bs!3,ang2bs,loc~sol,pY~dp,tie1bs,veptpbs)] -> [Ang1_4(tie2bs!1,tie2bs!2,tie2bs!3,tie2bs!4).Tie2(ang1bs!1,ang2bs,loc~sol,pY~dp,tie1bs,veptpbs).Tie2(ang1bs!2,ang2bs,loc~sol,pY~dp,tie1bs,veptpbs)…
[Ang2_3(tie2bs!1,tie2bs!2,tie2bs!3).Tie2(ang1bs,ang2bs!1,loc~sol,pY~dp,tie1bs,veptpbs).Tie2(ang1bs,ang2bs!2,loc~sol,pY~dp,tie1bs,veptpbs).Tie2(ang1bs,ang2bs!3,loc~sol,pY~dp,tie1bs,veptpbs)] -> [Tie2(ang1bs,ang2bs,loc~sol,pY~dp,tie1bs,veptpbs)] + [Ang2_3(tie2bs!1,tie2bs!2,tie2bs).Tie2(ang1bs,ang2bs!1,loc~sol,pY~dp,tie1bs,veptpbs).Tie2(ang1bs,ang2bs!2,loc~sol,pY~dp,tie1bs,veptpbs)]
[Ang2_4(tie2bs!1,tie2bs!2,tie2bs!3,tie2bs).Tie2(ang1bs,ang2bs!1,loc~sol,pY~dp,tie1bs,veptpbs).Tie2(ang1bs,ang2bs!2,loc~sol,pY~dp,tie1bs,veptpbs).Tie2(ang1bs,ang2bs!3,loc~sol,pY~dp,tie1bs,veptpbs)] -> [Tie2(ang1bs,ang2bs,loc~sol,pY~dp,tie1bs,veptpbs)] + [Ang2_4(tie2bs!1,tie2bs!2,tie2bs,tie2bs).Tie2(ang1bs,ang2bs!1,loc~sol,pY~dp,tie1bs,veptpbs).Tie2(ang1bs,ang2bs!2,loc~sol,pY~dp,tie1bs,veptpbs)]
[Tie2(ang1bs,ang2bs,loc~sol,pY~dp,tie1bs,veptpbs)] + [Ang2_4(tie2bs!1,tie2bs!2,tie2bs!3,tie2bs).Tie2(ang1bs,ang2bs!1,loc~sol,pY~dp,tie1bs,veptpbs).Tie2(ang1bs,ang2bs!2,loc~sol,pY~dp,tie1bs,veptpbs).Tie2(ang1bs,ang2bs!3,loc~sol,pY~dp,tie1bs,veptpbs)] -> [Ang2_4(tie2bs!1,tie2bs!2,tie2bs!3,tie2bs!4).Tie2(ang1bs,ang2bs!1,loc~sol,pY~dp,tie1bs,veptpbs).Tie2(ang1bs,ang2bs!2,loc~sol,pY~dp,tie1bs,veptpbs)…
[VECadherin(S665~pS,c~i)] -> [VECadherin(S665~pS,c~j)]
[VECadherin(S665~pS,c~i)] -> [Trash()]
[Ang1_4(tie2bs!1,tie2bs!2,tie2bs!3,tie2bs!4).Tie2(ang1bs!1,ang2bs,loc~s,pY~dp,tie1bs,veptpbs).Tie2(ang1bs!2,ang2bs,loc~s,pY~dp,tie1bs,veptpbs).Tie2(ang1bs!3,ang2bs,loc~s,pY~dp,tie1bs,veptpbs).Tie2(ang1bs!4,ang2bs,loc~s,pY~dp,tie1bs,veptpbs)] -> [Tie2(ang1bs,ang2bs,loc~s,pY~dp,tie1bs,veptpbs)] + [Ang1_4(tie2bs!1,tie2bs!2,tie2bs!3,tie2bs).Tie2(ang1bs!1,ang2bs,loc~s,pY~dp,tie1bs,veptpbs).Tie2(ang1bs…
[Ang2_4(tie2bs!1,tie2bs!2,tie2bs!3,tie2bs!4).Tie2(ang1bs,ang2bs!1,loc~s,pY~dp,tie1bs,veptpbs).Tie2(ang1bs,ang2bs!2,loc~s,pY~dp,tie1bs,veptpbs).Tie2(ang1bs,ang2bs!3,loc~s,pY~dp,tie1bs,veptpbs).Tie2(ang1bs,ang2bs!4,loc~s,pY~dp,tie1bs,veptpbs)] -> [Tie2(ang1bs,ang2bs,loc~s,pY~dp,tie1bs,veptpbs)] + [Ang2_4(tie2bs!1,tie2bs!2,tie2bs!3,tie2bs).Tie2(ang1bs,ang2bs!1,loc~s,pY~dp,tie1bs,veptpbs).Tie2(ang1bs…
[Ang1_4(tie2bs!1,tie2bs!2,tie2bs!3,tie2bs!4).Tie2(ang1bs!1,ang2bs,loc~s,pY~dp,tie1bs,veptpbs).Tie2(ang1bs!2,ang2bs,loc~s,pY~dp,tie1bs,veptpbs).Tie2(ang1bs!3,ang2bs,loc~s,pY~dp,tie1bs,veptpbs).Tie2(ang1bs!4,ang2bs,loc~s,pY~dp,tie1bs,veptpbs)] -> [Ang1_4(tie2bs!1,tie2bs!2,tie2bs!3,tie2bs!4).Tie2(ang1bs!2,ang2bs,loc~s,pY~dp,tie1bs,veptpbs).Tie2(ang1bs!3,ang2bs,loc~s,pY~dp,tie1bs,veptpbs).Tie2(ang1bs…
[Ang2_4(tie2bs!1,tie2bs!2,tie2bs!3,tie2bs!4).Tie2(ang1bs,ang2bs!1,loc~s,pY~dp,tie1bs,veptpbs).Tie2(ang1bs,ang2bs!2,loc~s,pY~dp,tie1bs,veptpbs).Tie2(ang1bs,ang2bs!3,loc~s,pY~dp,tie1bs,veptpbs).Tie2(ang1bs,ang2bs!4,loc~s,pY~dp,tie1bs,veptpbs)] -> [Ang2_4(tie2bs!1,tie2bs!2,tie2bs!3,tie2bs!4).Tie2(ang1bs,ang2bs!2,loc~s,pY~dp,tie1bs,veptpbs).Tie2(ang1bs,ang2bs!3,loc~s,pY~dp,tie1bs,veptpbs).Tie2(ang1bs…
[Ang1_4(tie2bs!1,tie2bs!2,tie2bs!3,tie2bs!4).Tie2(ang1bs!1,ang2bs,loc~s,pY~dp,tie1bs,veptpbs).Tie2(ang1bs!2,ang2bs,loc~s,pY~dp,tie1bs,veptpbs).Tie2(ang1bs!3,ang2bs,loc~s,pY~dp,tie1bs,veptpbs).Tie2(ang1bs!4,ang2bs,loc~s,pY~dp,tie1bs,veptpbs)] -> [Ang1_4(tie2bs,tie2bs,tie2bs,tie2bs)] + [Tie2(ang1bs,ang2bs,loc~i,pY~dp,tie1bs,veptpbs)] + [Tie2(ang1bs,ang2bs,loc~i,pY~dp,tie1bs,veptpbs)] + [Tie2(ang1bs…
[Ang2_4(tie2bs!1,tie2bs!2,tie2bs!3,tie2bs!4).Tie2(ang1bs,ang2bs!1,loc~s,pY~dp,tie1bs,veptpbs).Tie2(ang1bs,ang2bs!2,loc~s,pY~dp,tie1bs,veptpbs).Tie2(ang1bs,ang2bs!3,loc~s,pY~dp,tie1bs,veptpbs).Tie2(ang1bs,ang2bs!4,loc~s,pY~dp,tie1bs,veptpbs)] -> [Ang2_4(tie2bs,tie2bs,tie2bs,tie2bs)] + [Tie2(ang1bs,ang2bs,loc~i,pY~dp,tie1bs,veptpbs)] + [Tie2(ang1bs,ang2bs,loc~i,pY~dp,tie1bs,veptpbs)] + [Tie2(ang1bs…
[Ang1_4(tie2bs!1,tie2bs!2,tie2bs!3,tie2bs!4).Tie2(ang1bs!1,ang2bs,loc~sol,pY~dp,tie1bs,veptpbs).Tie2(ang1bs!2,ang2bs,loc~sol,pY~dp,tie1bs,veptpbs).Tie2(ang1bs!3,ang2bs,loc~sol,pY~dp,tie1bs,veptpbs).Tie2(ang1bs!4,ang2bs,loc~sol,pY~dp,tie1bs,veptpbs)] -> [Tie2(ang1bs,ang2bs,loc~sol,pY~dp,tie1bs,veptpbs)] + [Ang1_4(tie2bs!1,tie2bs!2,tie2bs!3,tie2bs).Tie2(ang1bs!1,ang2bs,loc~sol,pY~dp,tie1bs,veptpbs)…
[Ang2_4(tie2bs!1,tie2bs!2,tie2bs!3,tie2bs!4).Tie2(ang1bs,ang2bs!1,loc~sol,pY~dp,tie1bs,veptpbs).Tie2(ang1bs,ang2bs!2,loc~sol,pY~dp,tie1bs,veptpbs).Tie2(ang1bs,ang2bs!3,loc~sol,pY~dp,tie1bs,veptpbs).Tie2(ang1bs,ang2bs!4,loc~sol,pY~dp,tie1bs,veptpbs)] -> [Tie2(ang1bs,ang2bs,loc~sol,pY~dp,tie1bs,veptpbs)] + [Ang2_4(tie2bs!1,tie2bs!2,tie2bs!3,tie2bs).Tie2(ang1bs,ang2bs!1,loc~sol,pY~dp,tie1bs,veptpbs)…
[Ang1_4(tie2bs!1,tie2bs!2,tie2bs!3,tie2bs!4).Tie2(ang1bs!2,ang2bs,loc~s,pY~dp,tie1bs,veptpbs).Tie2(ang1bs!3,ang2bs,loc~s,pY~dp,tie1bs,veptpbs).Tie2(ang1bs!4,ang2bs,loc~s,pY~dp,tie1bs,veptpbs).Tie2(ang1bs!1,ang2bs,loc~s,pY~p,tie1bs,veptpbs)] -> [Ang1_4(tie2bs!1,tie2bs!2,tie2bs!3,tie2bs!4).Tie2(ang1bs!3,ang2bs,loc~s,pY~dp,tie1bs,veptpbs).Tie2(ang1bs!4,ang2bs,loc~s,pY~dp,tie1bs,veptpbs).Tie2(ang1bs!…
[Ang1_4(tie2bs!1,tie2bs!2,tie2bs!3,tie2bs!4).Tie2(ang1bs!2,ang2bs,loc~s,pY~dp,tie1bs,veptpbs).Tie2(ang1bs!3,ang2bs,loc~s,pY~dp,tie1bs,veptpbs).Tie2(ang1bs!4,ang2bs,loc~s,pY~dp,tie1bs,veptpbs).Tie2(ang1bs!1,ang2bs,loc~s,pY~p,tie1bs,veptpbs)] -> [Ang1_4(tie2bs!1,tie2bs!2,tie2bs!3,tie2bs!4).Tie2(ang1bs!1,ang2bs,loc~s,pY~dp,tie1bs,veptpbs).Tie2(ang1bs!2,ang2bs,loc~s,pY~dp,tie1bs,veptpbs).Tie2(ang1bs!…
[Ang2_4(tie2bs!1,tie2bs!2,tie2bs!3,tie2bs!4).Tie2(ang1bs,ang2bs!2,loc~s,pY~dp,tie1bs,veptpbs).Tie2(ang1bs,ang2bs!3,loc~s,pY~dp,tie1bs,veptpbs).Tie2(ang1bs,ang2bs!4,loc~s,pY~dp,tie1bs,veptpbs).Tie2(ang1bs,ang2bs!1,loc~s,pY~p,tie1bs,veptpbs)] -> [Ang2_4(tie2bs!1,tie2bs!2,tie2bs!3,tie2bs!4).Tie2(ang1bs,ang2bs!3,loc~s,pY~dp,tie1bs,veptpbs).Tie2(ang1bs,ang2bs!4,loc~s,pY~dp,tie1bs,veptpbs).Tie2(ang1bs,…
[Ang2_4(tie2bs!1,tie2bs!2,tie2bs!3,tie2bs!4).Tie2(ang1bs,ang2bs!2,loc~s,pY~dp,tie1bs,veptpbs).Tie2(ang1bs,ang2bs!3,loc~s,pY~dp,tie1bs,veptpbs).Tie2(ang1bs,ang2bs!4,loc~s,pY~dp,tie1bs,veptpbs).Tie2(ang1bs,ang2bs!1,loc~s,pY~p,tie1bs,veptpbs)] -> [Ang2_4(tie2bs!1,tie2bs!2,tie2bs!3,tie2bs!4).Tie2(ang1bs,ang2bs!1,loc~s,pY~dp,tie1bs,veptpbs).Tie2(ang1bs,ang2bs!2,loc~s,pY~dp,tie1bs,veptpbs).Tie2(ang1bs,…
[Ang1_4(tie2bs!1,tie2bs!2,tie2bs!3,tie2bs!4).Tie2(ang1bs!2,ang2bs,loc~s,pY~dp,tie1bs,veptpbs).Tie2(ang1bs!3,ang2bs,loc~s,pY~dp,tie1bs,veptpbs).Tie2(ang1bs!4,ang2bs,loc~s,pY~dp,tie1bs,veptpbs).Tie2(ang1bs!1,ang2bs,loc~s,pY~p,tie1bs,veptpbs)] -> [Ang1_4(tie2bs,tie2bs,tie2bs,tie2bs)] + [Tie2(ang1bs,ang2bs,loc~i,pY~dp,tie1bs,veptpbs)] + [Tie2(ang1bs,ang2bs,loc~i,pY~dp,tie1bs,veptpbs)] + [Tie2(ang1bs,…
[Ang2_4(tie2bs!1,tie2bs!2,tie2bs!3,tie2bs!4).Tie2(ang1bs,ang2bs!2,loc~s,pY~dp,tie1bs,veptpbs).Tie2(ang1bs,ang2bs!3,loc~s,pY~dp,tie1bs,veptpbs).Tie2(ang1bs,ang2bs!4,loc~s,pY~dp,tie1bs,veptpbs).Tie2(ang1bs,ang2bs!1,loc~s,pY~p,tie1bs,veptpbs)] -> [Ang2_4(tie2bs,tie2bs,tie2bs,tie2bs)] + [Tie2(ang1bs,ang2bs,loc~i,pY~dp,tie1bs,veptpbs)] + [Tie2(ang1bs,ang2bs,loc~i,pY~dp,tie1bs,veptpbs)] + [Tie2(ang1bs,…
[Ang1_4(tie2bs!1,tie2bs!2,tie2bs!3,tie2bs!4).Tie2(ang1bs!3,ang2bs,loc~s,pY~dp,tie1bs,veptpbs).Tie2(ang1bs!4,ang2bs,loc~s,pY~dp,tie1bs,veptpbs).Tie2(ang1bs!2,ang2bs,loc~s,pY~p,tie1bs,veptpbs).Tie2(ang1bs!1,ang2bs,loc~s,pY~p,tie1bs,veptpbs)] -> [Ang1_4(tie2bs!1,tie2bs!2,tie2bs!3,tie2bs!4).Tie2(ang1bs!4,ang2bs,loc~s,pY~dp,tie1bs,veptpbs).Tie2(ang1bs!3,ang2bs,loc~s,pY~p,tie1bs,veptpbs).Tie2(ang1bs!2,…
[Ang1_4(tie2bs!1,tie2bs!2,tie2bs!3,tie2bs!4).Tie2(ang1bs!3,ang2bs,loc~s,pY~dp,tie1bs,veptpbs).Tie2(ang1bs!4,ang2bs,loc~s,pY~dp,tie1bs,veptpbs).Tie2(ang1bs!2,ang2bs,loc~s,pY~p,tie1bs,veptpbs).Tie2(ang1bs!1,ang2bs,loc~s,pY~p,tie1bs,veptpbs)] -> [Ang1_4(tie2bs!1,tie2bs!2,tie2bs!3,tie2bs!4).Tie2(ang1bs!2,ang2bs,loc~s,pY~dp,tie1bs,veptpbs).Tie2(ang1bs!3,ang2bs,loc~s,pY~dp,tie1bs,veptpbs).Tie2(ang1bs!4…
[Ang2_4(tie2bs!1,tie2bs!2,tie2bs!3,tie2bs!4).Tie2(ang1bs,ang2bs!3,loc~s,pY~dp,tie1bs,veptpbs).Tie2(ang1bs,ang2bs!4,loc~s,pY~dp,tie1bs,veptpbs).Tie2(ang1bs,ang2bs!2,loc~s,pY~p,tie1bs,veptpbs).Tie2(ang1bs,ang2bs!1,loc~s,pY~p,tie1bs,veptpbs)] -> [Ang2_4(tie2bs!1,tie2bs!2,tie2bs!3,tie2bs!4).Tie2(ang1bs,ang2bs!4,loc~s,pY~dp,tie1bs,veptpbs).Tie2(ang1bs,ang2bs!3,loc~s,pY~p,tie1bs,veptpbs).Tie2(ang1bs,an…
[Ang2_4(tie2bs!1,tie2bs!2,tie2bs!3,tie2bs!4).Tie2(ang1bs,ang2bs!3,loc~s,pY~dp,tie1bs,veptpbs).Tie2(ang1bs,ang2bs!4,loc~s,pY~dp,tie1bs,veptpbs).Tie2(ang1bs,ang2bs!2,loc~s,pY~p,tie1bs,veptpbs).Tie2(ang1bs,ang2bs!1,loc~s,pY~p,tie1bs,veptpbs)] -> [Ang2_4(tie2bs!1,tie2bs!2,tie2bs!3,tie2bs!4).Tie2(ang1bs,ang2bs!2,loc~s,pY~dp,tie1bs,veptpbs).Tie2(ang1bs,ang2bs!3,loc~s,pY~dp,tie1bs,veptpbs).Tie2(ang1bs,a…
[Ang1_4(tie2bs!1,tie2bs!2,tie2bs!3,tie2bs!4).Tie2(ang1bs!3,ang2bs,loc~s,pY~dp,tie1bs,veptpbs).Tie2(ang1bs!4,ang2bs,loc~s,pY~dp,tie1bs,veptpbs).Tie2(ang1bs!2,ang2bs,loc~s,pY~p,tie1bs,veptpbs).Tie2(ang1bs!1,ang2bs,loc~s,pY~p,tie1bs,veptpbs)] -> [Ang1_4(tie2bs,tie2bs,tie2bs,tie2bs)] + [Tie2(ang1bs,ang2bs,loc~i,pY~dp,tie1bs,veptpbs)] + [Tie2(ang1bs,ang2bs,loc~i,pY~dp,tie1bs,veptpbs)] + [Tie2(ang1bs,a…
[Ang2_4(tie2bs!1,tie2bs!2,tie2bs!3,tie2bs!4).Tie2(ang1bs,ang2bs!3,loc~s,pY~dp,tie1bs,veptpbs).Tie2(ang1bs,ang2bs!4,loc~s,pY~dp,tie1bs,veptpbs).Tie2(ang1bs,ang2bs!2,loc~s,pY~p,tie1bs,veptpbs).Tie2(ang1bs,ang2bs!1,loc~s,pY~p,tie1bs,veptpbs)] -> [Ang2_4(tie2bs,tie2bs,tie2bs,tie2bs)] + [Tie2(ang1bs,ang2bs,loc~i,pY~dp,tie1bs,veptpbs)] + [Tie2(ang1bs,ang2bs,loc~i,pY~dp,tie1bs,veptpbs)] + [Tie2(ang1bs,a…
[Tie2(ang1bs,ang2bs,loc~i,pY~p,tie1bs,veptpbs)] -> [Trash()]
[Ang1_4(tie2bs!1,tie2bs!2,tie2bs!3,tie2bs!4).Tie2(ang1bs!4,ang2bs,loc~s,pY~dp,tie1bs,veptpbs).Tie2(ang1bs!3,ang2bs,loc~s,pY~p,tie1bs,veptpbs).Tie2(ang1bs!2,ang2bs,loc~s,pY~p,tie1bs,veptpbs).Tie2(ang1bs!1,ang2bs,loc~s,pY~p,tie1bs,veptpbs)] -> [Ang1_4(tie2bs!1,tie2bs!2,tie2bs!3,tie2bs!4).Tie2(ang1bs!4,ang2bs,loc~s,pY~p,tie1bs,veptpbs).Tie2(ang1bs!3,ang2bs,loc~s,pY~p,tie1bs,veptpbs).Tie2(ang1bs!2,an…
[Ang1_4(tie2bs!1,tie2bs!2,tie2bs!3,tie2bs!4).Tie2(ang1bs!4,ang2bs,loc~s,pY~dp,tie1bs,veptpbs).Tie2(ang1bs!3,ang2bs,loc~s,pY~p,tie1bs,veptpbs).Tie2(ang1bs!2,ang2bs,loc~s,pY~p,tie1bs,veptpbs).Tie2(ang1bs!1,ang2bs,loc~s,pY~p,tie1bs,veptpbs)] -> [Ang1_4(tie2bs!1,tie2bs!2,tie2bs!3,tie2bs!4).Tie2(ang1bs!3,ang2bs,loc~s,pY~dp,tie1bs,veptpbs).Tie2(ang1bs!4,ang2bs,loc~s,pY~dp,tie1bs,veptpbs).Tie2(ang1bs!2,…
[Ang2_4(tie2bs!1,tie2bs!2,tie2bs!3,tie2bs!4).Tie2(ang1bs,ang2bs!4,loc~s,pY~dp,tie1bs,veptpbs).Tie2(ang1bs,ang2bs!3,loc~s,pY~p,tie1bs,veptpbs).Tie2(ang1bs,ang2bs!2,loc~s,pY~p,tie1bs,veptpbs).Tie2(ang1bs,ang2bs!1,loc~s,pY~p,tie1bs,veptpbs)] -> [Ang2_4(tie2bs!1,tie2bs!2,tie2bs!3,tie2bs!4).Tie2(ang1bs,ang2bs!4,loc~s,pY~p,tie1bs,veptpbs).Tie2(ang1bs,ang2bs!3,loc~s,pY~p,tie1bs,veptpbs).Tie2(ang1bs,ang2…
[Ang2_4(tie2bs!1,tie2bs!2,tie2bs!3,tie2bs!4).Tie2(ang1bs,ang2bs!4,loc~s,pY~dp,tie1bs,veptpbs).Tie2(ang1bs,ang2bs!3,loc~s,pY~p,tie1bs,veptpbs).Tie2(ang1bs,ang2bs!2,loc~s,pY~p,tie1bs,veptpbs).Tie2(ang1bs,ang2bs!1,loc~s,pY~p,tie1bs,veptpbs)] -> [Ang2_4(tie2bs!1,tie2bs!2,tie2bs!3,tie2bs!4).Tie2(ang1bs,ang2bs!3,loc~s,pY~dp,tie1bs,veptpbs).Tie2(ang1bs,ang2bs!4,loc~s,pY~dp,tie1bs,veptpbs).Tie2(ang1bs,an…
[Ang1_4(tie2bs!1,tie2bs!2,tie2bs!3,tie2bs!4).Tie2(ang1bs!4,ang2bs,loc~s,pY~dp,tie1bs,veptpbs).Tie2(ang1bs!3,ang2bs,loc~s,pY~p,tie1bs,veptpbs).Tie2(ang1bs!2,ang2bs,loc~s,pY~p,tie1bs,veptpbs).Tie2(ang1bs!1,ang2bs,loc~s,pY~p,tie1bs,veptpbs)] -> [Ang1_4(tie2bs,tie2bs,tie2bs,tie2bs)] + [Tie2(ang1bs,ang2bs,loc~i,pY~dp,tie1bs,veptpbs)] + [Tie2(ang1bs,ang2bs,loc~i,pY~p,tie1bs,veptpbs)] + [Tie2(ang1bs,ang…
[Ang2_4(tie2bs!1,tie2bs!2,tie2bs!3,tie2bs!4).Tie2(ang1bs,ang2bs!4,loc~s,pY~dp,tie1bs,veptpbs).Tie2(ang1bs,ang2bs!3,loc~s,pY~p,tie1bs,veptpbs).Tie2(ang1bs,ang2bs!2,loc~s,pY~p,tie1bs,veptpbs).Tie2(ang1bs,ang2bs!1,loc~s,pY~p,tie1bs,veptpbs)] -> [Ang2_4(tie2bs,tie2bs,tie2bs,tie2bs)] + [Tie2(ang1bs,ang2bs,loc~i,pY~dp,tie1bs,veptpbs)] + [Tie2(ang1bs,ang2bs,loc~i,pY~p,tie1bs,veptpbs)] + [Tie2(ang1bs,ang…
[Ang1_4(tie2bs!1,tie2bs!2,tie2bs!3,tie2bs!4).Tie2(ang1bs!4,ang2bs,loc~s,pY~p,tie1bs,veptpbs).Tie2(ang1bs!3,ang2bs,loc~s,pY~p,tie1bs,veptpbs).Tie2(ang1bs!2,ang2bs,loc~s,pY~p,tie1bs,veptpbs).Tie2(ang1bs!1,ang2bs,loc~s,pY~p,tie1bs,veptpbs)] -> [Ang1_4(tie2bs!1,tie2bs!2,tie2bs!3,tie2bs!4).Tie2(ang1bs!4,ang2bs,loc~s,pY~dp,tie1bs,veptpbs).Tie2(ang1bs!3,ang2bs,loc~s,pY~p,tie1bs,veptpbs).Tie2(ang1bs!2,an…
[Ang2_4(tie2bs!1,tie2bs!2,tie2bs!3,tie2bs!4).Tie2(ang1bs,ang2bs!4,loc~s,pY~p,tie1bs,veptpbs).Tie2(ang1bs,ang2bs!3,loc~s,pY~p,tie1bs,veptpbs).Tie2(ang1bs,ang2bs!2,loc~s,pY~p,tie1bs,veptpbs).Tie2(ang1bs,ang2bs!1,loc~s,pY~p,tie1bs,veptpbs)] -> [Ang2_4(tie2bs!1,tie2bs!2,tie2bs!3,tie2bs!4).Tie2(ang1bs,ang2bs!4,loc~s,pY~dp,tie1bs,veptpbs).Tie2(ang1bs,ang2bs!3,loc~s,pY~p,tie1bs,veptpbs).Tie2(ang1bs,ang2…
[Ang1_4(tie2bs!1,tie2bs!2,tie2bs!3,tie2bs!4).Tie2(ang1bs!4,ang2bs,loc~s,pY~p,tie1bs,veptpbs).Tie2(ang1bs!3,ang2bs,loc~s,pY~p,tie1bs,veptpbs).Tie2(ang1bs!2,ang2bs,loc~s,pY~p,tie1bs,veptpbs).Tie2(ang1bs!1,ang2bs,loc~s,pY~p,tie1bs,veptpbs)] -> [Ang1_4(tie2bs!1,tie2bs!2,tie2bs!3,tie2bs!4).Tie2(ang1bs!4,ang2bs,loc~j,pY~p,tie1bs,veptpbs).Tie2(ang1bs!3,ang2bs,loc~j,pY~p,tie1bs,veptpbs).Tie2(ang1bs!2,ang…
[Ang2_4(tie2bs!1,tie2bs!2,tie2bs!3,tie2bs!4).Tie2(ang1bs,ang2bs!4,loc~s,pY~p,tie1bs,veptpbs).Tie2(ang1bs,ang2bs!3,loc~s,pY~p,tie1bs,veptpbs).Tie2(ang1bs,ang2bs!2,loc~s,pY~p,tie1bs,veptpbs).Tie2(ang1bs,ang2bs!1,loc~s,pY~p,tie1bs,veptpbs)] -> [Ang2_4(tie2bs!1,tie2bs!2,tie2bs!3,tie2bs!4).Tie2(ang1bs,ang2bs!4,loc~j,pY~p,tie1bs,veptpbs).Tie2(ang1bs,ang2bs!3,loc~j,pY~p,tie1bs,veptpbs).Tie2(ang1bs,ang2b…
[Ang1_4(tie2bs!1,tie2bs!2,tie2bs!3,tie2bs!4).Tie2(ang1bs!4,ang2bs,loc~s,pY~p,tie1bs,veptpbs).Tie2(ang1bs!3,ang2bs,loc~s,pY~p,tie1bs,veptpbs).Tie2(ang1bs!2,ang2bs,loc~s,pY~p,tie1bs,veptpbs).Tie2(ang1bs!1,ang2bs,loc~s,pY~p,tie1bs,veptpbs)] -> [Ang1_4(tie2bs,tie2bs,tie2bs,tie2bs)] + [Tie2(ang1bs,ang2bs,loc~i,pY~p,tie1bs,veptpbs)] + [Tie2(ang1bs,ang2bs,loc~i,pY~p,tie1bs,veptpbs)] + [Tie2(ang1bs,ang2b…
[Ang2_4(tie2bs!1,tie2bs!2,tie2bs!3,tie2bs!4).Tie2(ang1bs,ang2bs!4,loc~s,pY~p,tie1bs,veptpbs).Tie2(ang1bs,ang2bs!3,loc~s,pY~p,tie1bs,veptpbs).Tie2(ang1bs,ang2bs!2,loc~s,pY~p,tie1bs,veptpbs).Tie2(ang1bs,ang2bs!1,loc~s,pY~p,tie1bs,veptpbs)] -> [Ang2_4(tie2bs,tie2bs,tie2bs,tie2bs)] + [Tie2(ang1bs,ang2bs,loc~i,pY~p,tie1bs,veptpbs)] + [Tie2(ang1bs,ang2bs,loc~i,pY~p,tie1bs,veptpbs)] + [Tie2(ang1bs,ang2b…
[Ang1_4(tie2bs!1,tie2bs!2,tie2bs!3,tie2bs!4).Tie2(ang1bs!4,ang2bs,loc~j,pY~p,tie1bs,veptpbs).Tie2(ang1bs!3,ang2bs,loc~j,pY~p,tie1bs,veptpbs).Tie2(ang1bs!2,ang2bs,loc~j,pY~p,tie1bs,veptpbs).Tie2(ang1bs!1,ang2bs,loc~j,pY~p,tie1bs,veptpbs)] -> [Ang1_4(tie2bs!1,tie2bs!2,tie2bs!3,tie2bs!4).Tie2(ang1bs!4,ang2bs,loc~s,pY~p,tie1bs,veptpbs).Tie2(ang1bs!3,ang2bs,loc~s,pY~p,tie1bs,veptpbs).Tie2(ang1bs!2,ang…
[Ang2_4(tie2bs!1,tie2bs!2,tie2bs!3,tie2bs!4).Tie2(ang1bs,ang2bs!4,loc~j,pY~p,tie1bs,veptpbs).Tie2(ang1bs,ang2bs!3,loc~j,pY~p,tie1bs,veptpbs).Tie2(ang1bs,ang2bs!2,loc~j,pY~p,tie1bs,veptpbs).Tie2(ang1bs,ang2bs!1,loc~j,pY~p,tie1bs,veptpbs)] -> [Ang2_4(tie2bs!1,tie2bs!2,tie2bs!3,tie2bs!4).Tie2(ang1bs,ang2bs!4,loc~s,pY~p,tie1bs,veptpbs).Tie2(ang1bs,ang2bs!3,loc~s,pY~p,tie1bs,veptpbs).Tie2(ang1bs,ang2b…
[Tie1(loc~j,pY~dp,tie2bs)] + [Ang1_4(tie2bs!1,tie2bs!2,tie2bs!3,tie2bs!4).Tie2(ang1bs!4,ang2bs,loc~j,pY~p,tie1bs,veptpbs).Tie2(ang1bs!3,ang2bs,loc~j,pY~p,tie1bs,veptpbs).Tie2(ang1bs!2,ang2bs,loc~j,pY~p,tie1bs,veptpbs).Tie2(ang1bs!1,ang2bs,loc~j,pY~p,tie1bs,veptpbs)] -> [Ang1_4(tie2bs!1,tie2bs!2,tie2bs!3,tie2bs!4).Tie1(loc~j,pY~dp,tie2bs!5).Tie2(ang1bs!1,ang2bs,loc~j,pY~p,tie1bs!5,veptpbs).Tie2(an…
[Tie1(loc~j,pY~dp,tie2bs)] + [Ang2_4(tie2bs!1,tie2bs!2,tie2bs!3,tie2bs!4).Tie2(ang1bs,ang2bs!4,loc~j,pY~p,tie1bs,veptpbs).Tie2(ang1bs,ang2bs!3,loc~j,pY~p,tie1bs,veptpbs).Tie2(ang1bs,ang2bs!2,loc~j,pY~p,tie1bs,veptpbs).Tie2(ang1bs,ang2bs!1,loc~j,pY~p,tie1bs,veptpbs)] -> [Ang2_4(tie2bs!1,tie2bs!2,tie2bs!3,tie2bs!4).Tie1(loc~j,pY~dp,tie2bs!5).Tie2(ang1bs,ang2bs!1,loc~j,pY~p,tie1bs!5,veptpbs).Tie2(an…
[VEPTP(tie2bs)] + [Ang1_4(tie2bs!1,tie2bs!2,tie2bs!3,tie2bs!4).Tie2(ang1bs!4,ang2bs,loc~j,pY~p,tie1bs,veptpbs).Tie2(ang1bs!3,ang2bs,loc~j,pY~p,tie1bs,veptpbs).Tie2(ang1bs!2,ang2bs,loc~j,pY~p,tie1bs,veptpbs).Tie2(ang1bs!1,ang2bs,loc~j,pY~p,tie1bs,veptpbs)] -> [Ang1_4(tie2bs!1,tie2bs!2,tie2bs!3,tie2bs!4).Tie2(ang1bs!4,ang2bs,loc~j,pY~p,tie1bs,veptpbs!5).Tie2(ang1bs!3,ang2bs,loc~j,pY~p,tie1bs,veptpb…
[VEPTP(tie2bs)] + [Ang2_4(tie2bs!1,tie2bs!2,tie2bs!3,tie2bs!4).Tie2(ang1bs,ang2bs!4,loc~j,pY~p,tie1bs,veptpbs).Tie2(ang1bs,ang2bs!3,loc~j,pY~p,tie1bs,veptpbs).Tie2(ang1bs,ang2bs!2,loc~j,pY~p,tie1bs,veptpbs).Tie2(ang1bs,ang2bs!1,loc~j,pY~p,tie1bs,veptpbs)] -> [Ang2_4(tie2bs!1,tie2bs!2,tie2bs!3,tie2bs!4).Tie2(ang1bs,ang2bs!4,loc~j,pY~p,tie1bs,veptpbs!5).Tie2(ang1bs,ang2bs!3,loc~j,pY~p,tie1bs,veptpb…
[PI3K(state~inactive)] + [Ang1_4(tie2bs!1,tie2bs!2,tie2bs!3,tie2bs!4).Tie2(ang1bs!4,ang2bs,loc~j,pY~p,tie1bs,veptpbs).Tie2(ang1bs!3,ang2bs,loc~j,pY~p,tie1bs,veptpbs).Tie2(ang1bs!2,ang2bs,loc~j,pY~p,tie1bs,veptpbs).Tie2(ang1bs!1,ang2bs,loc~j,pY~p,tie1bs,veptpbs)] -> [Ang1_4(tie2bs!1,tie2bs!2,tie2bs!3,tie2bs!4).Tie2(ang1bs!4,ang2bs,loc~j,pY~p,tie1bs,veptpbs).Tie2(ang1bs!3,ang2bs,loc~j,pY~p,tie1bs,v…
[PI3K(state~inactive)] + [Ang2_4(tie2bs!1,tie2bs!2,tie2bs!3,tie2bs!4).Tie2(ang1bs,ang2bs!4,loc~j,pY~p,tie1bs,veptpbs).Tie2(ang1bs,ang2bs!3,loc~j,pY~p,tie1bs,veptpbs).Tie2(ang1bs,ang2bs!2,loc~j,pY~p,tie1bs,veptpbs).Tie2(ang1bs,ang2bs!1,loc~j,pY~p,tie1bs,veptpbs)] -> [Ang2_4(tie2bs!1,tie2bs!2,tie2bs!3,tie2bs!4).Tie2(ang1bs,ang2bs!4,loc~j,pY~p,tie1bs,veptpbs).Tie2(ang1bs,ang2bs!3,loc~j,pY~p,tie1bs,v…
[RhoA(G~GDP,mDiabs)] + [Ang1_4(tie2bs!1,tie2bs!2,tie2bs!3,tie2bs!4).Tie2(ang1bs!4,ang2bs,loc~j,pY~p,tie1bs,veptpbs).Tie2(ang1bs!3,ang2bs,loc~j,pY~p,tie1bs,veptpbs).Tie2(ang1bs!2,ang2bs,loc~j,pY~p,tie1bs,veptpbs).Tie2(ang1bs!1,ang2bs,loc~j,pY~p,tie1bs,veptpbs)] -> [Ang1_4(tie2bs!1,tie2bs!2,tie2bs!3,tie2bs!4).Tie2(ang1bs!4,ang2bs,loc~j,pY~p,tie1bs,veptpbs).Tie2(ang1bs!3,ang2bs,loc~j,pY~p,tie1bs,vep…
[RhoA(G~GDP,mDiabs)] + [Ang2_4(tie2bs!1,tie2bs!2,tie2bs!3,tie2bs!4).Tie2(ang1bs,ang2bs!4,loc~j,pY~p,tie1bs,veptpbs).Tie2(ang1bs,ang2bs!3,loc~j,pY~p,tie1bs,veptpbs).Tie2(ang1bs,ang2bs!2,loc~j,pY~p,tie1bs,veptpbs).Tie2(ang1bs,ang2bs!1,loc~j,pY~p,tie1bs,veptpbs)] -> [Ang2_4(tie2bs!1,tie2bs!2,tie2bs!3,tie2bs!4).Tie2(ang1bs,ang2bs!4,loc~j,pY~p,tie1bs,veptpbs).Tie2(ang1bs,ang2bs!3,loc~j,pY~p,tie1bs,vep…
[ABIN2(state~inactive)] + [Ang1_4(tie2bs!1,tie2bs!2,tie2bs!3,tie2bs!4).Tie2(ang1bs!4,ang2bs,loc~j,pY~p,tie1bs,veptpbs).Tie2(ang1bs!3,ang2bs,loc~j,pY~p,tie1bs,veptpbs).Tie2(ang1bs!2,ang2bs,loc~j,pY~p,tie1bs,veptpbs).Tie2(ang1bs!1,ang2bs,loc~j,pY~p,tie1bs,veptpbs)] -> [Ang1_4(tie2bs!1,tie2bs!2,tie2bs!3,tie2bs!4).Tie2(ang1bs!4,ang2bs,loc~j,pY~p,tie1bs,veptpbs).Tie2(ang1bs!3,ang2bs,loc~j,pY~p,tie1bs,…
[ABIN2(state~inactive)] + [Ang2_4(tie2bs!1,tie2bs!2,tie2bs!3,tie2bs!4).Tie2(ang1bs,ang2bs!4,loc~j,pY~p,tie1bs,veptpbs).Tie2(ang1bs,ang2bs!3,loc~j,pY~p,tie1bs,veptpbs).Tie2(ang1bs,ang2bs!2,loc~j,pY~p,tie1bs,veptpbs).Tie2(ang1bs,ang2bs!1,loc~j,pY~p,tie1bs,veptpbs)] -> [Ang2_4(tie2bs!1,tie2bs!2,tie2bs!3,tie2bs!4).Tie2(ang1bs,ang2bs!4,loc~j,pY~p,tie1bs,veptpbs).Tie2(ang1bs,ang2bs!3,loc~j,pY~p,tie1bs,…
[Ang1_4(tie2bs!1,tie2bs!2,tie2bs!3,tie2bs!4).Tie1(loc~j,pY~dp,tie2bs!5).Tie2(ang1bs!1,ang2bs,loc~j,pY~p,tie1bs!5,veptpbs).Tie2(ang1bs!4,ang2bs,loc~j,pY~p,tie1bs,veptpbs).Tie2(ang1bs!3,ang2bs,loc~j,pY~p,tie1bs,veptpbs).Tie2(ang1bs!2,ang2bs,loc~j,pY~p,tie1bs,veptpbs)] -> [Tie1(loc~j,pY~dp,tie2bs)] + [Ang1_4(tie2bs!1,tie2bs!2,tie2bs!3,tie2bs!4).Tie2(ang1bs!4,ang2bs,loc~j,pY~p,tie1bs,veptpbs).Tie2(an…
[Ang2_4(tie2bs!1,tie2bs!2,tie2bs!3,tie2bs!4).Tie1(loc~j,pY~dp,tie2bs!5).Tie2(ang1bs,ang2bs!1,loc~j,pY~p,tie1bs!5,veptpbs).Tie2(ang1bs,ang2bs!4,loc~j,pY~p,tie1bs,veptpbs).Tie2(ang1bs,ang2bs!3,loc~j,pY~p,tie1bs,veptpbs).Tie2(ang1bs,ang2bs!2,loc~j,pY~p,tie1bs,veptpbs)] -> [Tie1(loc~j,pY~dp,tie2bs)] + [Ang2_4(tie2bs!1,tie2bs!2,tie2bs!3,tie2bs!4).Tie2(ang1bs,ang2bs!4,loc~j,pY~p,tie1bs,veptpbs).Tie2(an…
[Ang1_4(tie2bs!1,tie2bs!2,tie2bs!3,tie2bs!4).Tie1(loc~j,pY~dp,tie2bs!5).Tie2(ang1bs!1,ang2bs,loc~j,pY~p,tie1bs!5,veptpbs).Tie2(ang1bs!4,ang2bs,loc~j,pY~p,tie1bs,veptpbs).Tie2(ang1bs!3,ang2bs,loc~j,pY~p,tie1bs,veptpbs).Tie2(ang1bs!2,ang2bs,loc~j,pY~p,tie1bs,veptpbs)] -> [Ang1_4(tie2bs!1,tie2bs!2,tie2bs!3,tie2bs!4).Tie1(loc~j,pY~p,tie2bs!5).Tie2(ang1bs!1,ang2bs,loc~j,pY~p,tie1bs!5,veptpbs).Tie2(ang…
[Ang2_4(tie2bs!1,tie2bs!2,tie2bs!3,tie2bs!4).Tie1(loc~j,pY~dp,tie2bs!5).Tie2(ang1bs,ang2bs!1,loc~j,pY~p,tie1bs!5,veptpbs).Tie2(ang1bs,ang2bs!4,loc~j,pY~p,tie1bs,veptpbs).Tie2(ang1bs,ang2bs!3,loc~j,pY~p,tie1bs,veptpbs).Tie2(ang1bs,ang2bs!2,loc~j,pY~p,tie1bs,veptpbs)] -> [Ang2_4(tie2bs!1,tie2bs!2,tie2bs!3,tie2bs!4).Tie1(loc~j,pY~p,tie2bs!5).Tie2(ang1bs,ang2bs!1,loc~j,pY~p,tie1bs!5,veptpbs).Tie2(ang…
[VEPTP(tie2bs)] + [Ang1_4(tie2bs!1,tie2bs!2,tie2bs!3,tie2bs!4).Tie1(loc~j,pY~dp,tie2bs!5).Tie2(ang1bs!1,ang2bs,loc~j,pY~p,tie1bs!5,veptpbs).Tie2(ang1bs!4,ang2bs,loc~j,pY~p,tie1bs,veptpbs).Tie2(ang1bs!3,ang2bs,loc~j,pY~p,tie1bs,veptpbs).Tie2(ang1bs!2,ang2bs,loc~j,pY~p,tie1bs,veptpbs)] -> [Ang1_4(tie2bs!1,tie2bs!2,tie2bs!3,tie2bs!4).Tie1(loc~j,pY~dp,tie2bs!5).Tie2(ang1bs!1,ang2bs,loc~j,pY~p,tie1bs!…
[VEPTP(tie2bs)] + [Ang2_4(tie2bs!1,tie2bs!2,tie2bs!3,tie2bs!4).Tie1(loc~j,pY~dp,tie2bs!5).Tie2(ang1bs,ang2bs!1,loc~j,pY~p,tie1bs!5,veptpbs).Tie2(ang1bs,ang2bs!4,loc~j,pY~p,tie1bs,veptpbs).Tie2(ang1bs,ang2bs!3,loc~j,pY~p,tie1bs,veptpbs).Tie2(ang1bs,ang2bs!2,loc~j,pY~p,tie1bs,veptpbs)] -> [Ang2_4(tie2bs!1,tie2bs!2,tie2bs!3,tie2bs!4).Tie1(loc~j,pY~dp,tie2bs!5).Tie2(ang1bs,ang2bs!1,loc~j,pY~p,tie1bs!…
[VEPTP(tie2bs)] + [Ang1_4(tie2bs!1,tie2bs!2,tie2bs!3,tie2bs!4).Tie2(ang1bs!4,ang2bs,loc~j,pY~p,tie1bs,veptpbs!5).Tie2(ang1bs!3,ang2bs,loc~j,pY~p,tie1bs,veptpbs).Tie2(ang1bs!2,ang2bs,loc~j,pY~p,tie1bs,veptpbs).Tie2(ang1bs!1,ang2bs,loc~j,pY~p,tie1bs,veptpbs).VEPTP(tie2bs!5)] -> [Ang1_4(tie2bs!1,tie2bs!2,tie2bs!3,tie2bs!4).Tie2(ang1bs!4,ang2bs,loc~j,pY~p,tie1bs,veptpbs!5).Tie2(ang1bs!3,ang2bs,loc~j,…
[VEPTP(tie2bs)] + [Ang2_4(tie2bs!1,tie2bs!2,tie2bs!3,tie2bs!4).Tie2(ang1bs,ang2bs!4,loc~j,pY~p,tie1bs,veptpbs!5).Tie2(ang1bs,ang2bs!3,loc~j,pY~p,tie1bs,veptpbs).Tie2(ang1bs,ang2bs!2,loc~j,pY~p,tie1bs,veptpbs).Tie2(ang1bs,ang2bs!1,loc~j,pY~p,tie1bs,veptpbs).VEPTP(tie2bs!5)] -> [Ang2_4(tie2bs!1,tie2bs!2,tie2bs!3,tie2bs!4).Tie2(ang1bs,ang2bs!4,loc~j,pY~p,tie1bs,veptpbs!5).Tie2(ang1bs,ang2bs!3,loc~j,…
[Ang1_4(tie2bs!1,tie2bs!2,tie2bs!3,tie2bs!4).Tie2(ang1bs!4,ang2bs,loc~j,pY~p,tie1bs,veptpbs!5).Tie2(ang1bs!3,ang2bs,loc~j,pY~p,tie1bs,veptpbs).Tie2(ang1bs!2,ang2bs,loc~j,pY~p,tie1bs,veptpbs).Tie2(ang1bs!1,ang2bs,loc~j,pY~p,tie1bs,veptpbs).VEPTP(tie2bs!5)] -> [VEPTP(tie2bs)] + [Ang1_4(tie2bs!1,tie2bs!2,tie2bs!3,tie2bs!4).Tie2(ang1bs!4,ang2bs,loc~j,pY~p,tie1bs,veptpbs).Tie2(ang1bs!3,ang2bs,loc~j,pY…
[Ang2_4(tie2bs!1,tie2bs!2,tie2bs!3,tie2bs!4).Tie2(ang1bs,ang2bs!4,loc~j,pY~p,tie1bs,veptpbs!5).Tie2(ang1bs,ang2bs!3,loc~j,pY~p,tie1bs,veptpbs).Tie2(ang1bs,ang2bs!2,loc~j,pY~p,tie1bs,veptpbs).Tie2(ang1bs,ang2bs!1,loc~j,pY~p,tie1bs,veptpbs).VEPTP(tie2bs!5)] -> [VEPTP(tie2bs)] + [Ang2_4(tie2bs!1,tie2bs!2,tie2bs!3,tie2bs!4).Tie2(ang1bs,ang2bs!4,loc~j,pY~p,tie1bs,veptpbs).Tie2(ang1bs,ang2bs!3,loc~j,pY…
[Ang1_4(tie2bs!1,tie2bs!2,tie2bs!3,tie2bs!4).Tie2(ang1bs!4,ang2bs,loc~j,pY~p,tie1bs,veptpbs!5).Tie2(ang1bs!3,ang2bs,loc~j,pY~p,tie1bs,veptpbs).Tie2(ang1bs!2,ang2bs,loc~j,pY~p,tie1bs,veptpbs).Tie2(ang1bs!1,ang2bs,loc~j,pY~p,tie1bs,veptpbs).VEPTP(tie2bs!5)] -> [VEPTP(tie2bs)] + [Ang1_4(tie2bs!1,tie2bs!2,tie2bs!3,tie2bs!4).Tie2(ang1bs!4,ang2bs,loc~j,pY~dp,tie1bs,veptpbs).Tie2(ang1bs!3,ang2bs,loc~j,p…
[Ang2_4(tie2bs!1,tie2bs!2,tie2bs!3,tie2bs!4).Tie2(ang1bs,ang2bs!4,loc~j,pY~p,tie1bs,veptpbs!5).Tie2(ang1bs,ang2bs!3,loc~j,pY~p,tie1bs,veptpbs).Tie2(ang1bs,ang2bs!2,loc~j,pY~p,tie1bs,veptpbs).Tie2(ang1bs,ang2bs!1,loc~j,pY~p,tie1bs,veptpbs).VEPTP(tie2bs!5)] -> [VEPTP(tie2bs)] + [Ang2_4(tie2bs!1,tie2bs!2,tie2bs!3,tie2bs!4).Tie2(ang1bs,ang2bs!4,loc~j,pY~dp,tie1bs,veptpbs).Tie2(ang1bs,ang2bs!3,loc~j,p…
[PI3K(state~inactive)] + [Ang1_4(tie2bs!1,tie2bs!2,tie2bs!3,tie2bs!4).Tie1(loc~j,pY~dp,tie2bs!5).Tie2(ang1bs!1,ang2bs,loc~j,pY~p,tie1bs!5,veptpbs).Tie2(ang1bs!4,ang2bs,loc~j,pY~p,tie1bs,veptpbs).Tie2(ang1bs!3,ang2bs,loc~j,pY~p,tie1bs,veptpbs).Tie2(ang1bs!2,ang2bs,loc~j,pY~p,tie1bs,veptpbs)] -> [Ang1_4(tie2bs!1,tie2bs!2,tie2bs!3,tie2bs!4).Tie1(loc~j,pY~dp,tie2bs!5).Tie2(ang1bs!1,ang2bs,loc~j,pY~p,…
[PI3K(state~inactive)] + [Ang2_4(tie2bs!1,tie2bs!2,tie2bs!3,tie2bs!4).Tie1(loc~j,pY~dp,tie2bs!5).Tie2(ang1bs,ang2bs!1,loc~j,pY~p,tie1bs!5,veptpbs).Tie2(ang1bs,ang2bs!4,loc~j,pY~p,tie1bs,veptpbs).Tie2(ang1bs,ang2bs!3,loc~j,pY~p,tie1bs,veptpbs).Tie2(ang1bs,ang2bs!2,loc~j,pY~p,tie1bs,veptpbs)] -> [Ang2_4(tie2bs!1,tie2bs!2,tie2bs!3,tie2bs!4).Tie1(loc~j,pY~dp,tie2bs!5).Tie2(ang1bs,ang2bs!1,loc~j,pY~p,…
[PI3K(state~inactive)] + [Ang1_4(tie2bs!1,tie2bs!2,tie2bs!3,tie2bs!4).Tie2(ang1bs!4,ang2bs,loc~j,pY~p,tie1bs,veptpbs!5).Tie2(ang1bs!3,ang2bs,loc~j,pY~p,tie1bs,veptpbs).Tie2(ang1bs!2,ang2bs,loc~j,pY~p,tie1bs,veptpbs).Tie2(ang1bs!1,ang2bs,loc~j,pY~p,tie1bs,veptpbs).VEPTP(tie2bs!5)] -> [Ang1_4(tie2bs!1,tie2bs!2,tie2bs!3,tie2bs!4).Tie2(ang1bs!4,ang2bs,loc~j,pY~p,tie1bs,veptpbs!5).Tie2(ang1bs!3,ang2bs…
[PI3K(state~inactive)] + [Ang2_4(tie2bs!1,tie2bs!2,tie2bs!3,tie2bs!4).Tie2(ang1bs,ang2bs!4,loc~j,pY~p,tie1bs,veptpbs!5).Tie2(ang1bs,ang2bs!3,loc~j,pY~p,tie1bs,veptpbs).Tie2(ang1bs,ang2bs!2,loc~j,pY~p,tie1bs,veptpbs).Tie2(ang1bs,ang2bs!1,loc~j,pY~p,tie1bs,veptpbs).VEPTP(tie2bs!5)] -> [Ang2_4(tie2bs!1,tie2bs!2,tie2bs!3,tie2bs!4).Tie2(ang1bs,ang2bs!4,loc~j,pY~p,tie1bs,veptpbs!5).Tie2(ang1bs,ang2bs!3…
[PI3K(state~active)] -> [PI3K(state~inactive)]
[PI(PIsite~3P)] + [PI3K(state~active)] -> [PI3K(state~active)] + [PI(PIsite~4P)]
[RhoA(G~GDP,mDiabs)] + [Ang1_4(tie2bs!1,tie2bs!2,tie2bs!3,tie2bs!4).Tie1(loc~j,pY~dp,tie2bs!5).Tie2(ang1bs!1,ang2bs,loc~j,pY~p,tie1bs!5,veptpbs).Tie2(ang1bs!4,ang2bs,loc~j,pY~p,tie1bs,veptpbs).Tie2(ang1bs!3,ang2bs,loc~j,pY~p,tie1bs,veptpbs).Tie2(ang1bs!2,ang2bs,loc~j,pY~p,tie1bs,veptpbs)] -> [Ang1_4(tie2bs!1,tie2bs!2,tie2bs!3,tie2bs!4).Tie1(loc~j,pY~dp,tie2bs!5).Tie2(ang1bs!1,ang2bs,loc~j,pY~p,ti…
[RhoA(G~GDP,mDiabs)] + [Ang2_4(tie2bs!1,tie2bs!2,tie2bs!3,tie2bs!4).Tie1(loc~j,pY~dp,tie2bs!5).Tie2(ang1bs,ang2bs!1,loc~j,pY~p,tie1bs!5,veptpbs).Tie2(ang1bs,ang2bs!4,loc~j,pY~p,tie1bs,veptpbs).Tie2(ang1bs,ang2bs!3,loc~j,pY~p,tie1bs,veptpbs).Tie2(ang1bs,ang2bs!2,loc~j,pY~p,tie1bs,veptpbs)] -> [Ang2_4(tie2bs!1,tie2bs!2,tie2bs!3,tie2bs!4).Tie1(loc~j,pY~dp,tie2bs!5).Tie2(ang1bs,ang2bs!1,loc~j,pY~p,ti…
[RhoA(G~GDP,mDiabs)] + [Ang1_4(tie2bs!1,tie2bs!2,tie2bs!3,tie2bs!4).Tie2(ang1bs!4,ang2bs,loc~j,pY~p,tie1bs,veptpbs!5).Tie2(ang1bs!3,ang2bs,loc~j,pY~p,tie1bs,veptpbs).Tie2(ang1bs!2,ang2bs,loc~j,pY~p,tie1bs,veptpbs).Tie2(ang1bs!1,ang2bs,loc~j,pY~p,tie1bs,veptpbs).VEPTP(tie2bs!5)] -> [Ang1_4(tie2bs!1,tie2bs!2,tie2bs!3,tie2bs!4).Tie2(ang1bs!4,ang2bs,loc~j,pY~p,tie1bs,veptpbs!5).Tie2(ang1bs!3,ang2bs,l…
[RhoA(G~GDP,mDiabs)] + [Ang2_4(tie2bs!1,tie2bs!2,tie2bs!3,tie2bs!4).Tie2(ang1bs,ang2bs!4,loc~j,pY~p,tie1bs,veptpbs!5).Tie2(ang1bs,ang2bs!3,loc~j,pY~p,tie1bs,veptpbs).Tie2(ang1bs,ang2bs!2,loc~j,pY~p,tie1bs,veptpbs).Tie2(ang1bs,ang2bs!1,loc~j,pY~p,tie1bs,veptpbs).VEPTP(tie2bs!5)] -> [Ang2_4(tie2bs!1,tie2bs!2,tie2bs!3,tie2bs!4).Tie2(ang1bs,ang2bs!4,loc~j,pY~p,tie1bs,veptpbs!5).Tie2(ang1bs,ang2bs!3,l…
[RhoA(G~GTP,mDiabs)] -> [RhoA(G~GDP,mDiabs)]
[mDia(RhoAbs,srcbs)] + [RhoA(G~GTP,mDiabs)] -> [RhoA(G~GTP,mDiabs!1).mDia(RhoAbs!1,srcbs)]
[ABIN2(state~inactive)] + [Ang1_4(tie2bs!1,tie2bs!2,tie2bs!3,tie2bs!4).Tie1(loc~j,pY~dp,tie2bs!5).Tie2(ang1bs!1,ang2bs,loc~j,pY~p,tie1bs!5,veptpbs).Tie2(ang1bs!4,ang2bs,loc~j,pY~p,tie1bs,veptpbs).Tie2(ang1bs!3,ang2bs,loc~j,pY~p,tie1bs,veptpbs).Tie2(ang1bs!2,ang2bs,loc~j,pY~p,tie1bs,veptpbs)] -> [Ang1_4(tie2bs!1,tie2bs!2,tie2bs!3,tie2bs!4).Tie1(loc~j,pY~dp,tie2bs!5).Tie2(ang1bs!1,ang2bs,loc~j,pY~p…
[ABIN2(state~inactive)] + [Ang2_4(tie2bs!1,tie2bs!2,tie2bs!3,tie2bs!4).Tie1(loc~j,pY~dp,tie2bs!5).Tie2(ang1bs,ang2bs!1,loc~j,pY~p,tie1bs!5,veptpbs).Tie2(ang1bs,ang2bs!4,loc~j,pY~p,tie1bs,veptpbs).Tie2(ang1bs,ang2bs!3,loc~j,pY~p,tie1bs,veptpbs).Tie2(ang1bs,ang2bs!2,loc~j,pY~p,tie1bs,veptpbs)] -> [Ang2_4(tie2bs!1,tie2bs!2,tie2bs!3,tie2bs!4).Tie1(loc~j,pY~dp,tie2bs!5).Tie2(ang1bs,ang2bs!1,loc~j,pY~p…
[ABIN2(state~inactive)] + [Ang1_4(tie2bs!1,tie2bs!2,tie2bs!3,tie2bs!4).Tie2(ang1bs!4,ang2bs,loc~j,pY~p,tie1bs,veptpbs!5).Tie2(ang1bs!3,ang2bs,loc~j,pY~p,tie1bs,veptpbs).Tie2(ang1bs!2,ang2bs,loc~j,pY~p,tie1bs,veptpbs).Tie2(ang1bs!1,ang2bs,loc~j,pY~p,tie1bs,veptpbs).VEPTP(tie2bs!5)] -> [Ang1_4(tie2bs!1,tie2bs!2,tie2bs!3,tie2bs!4).Tie2(ang1bs!4,ang2bs,loc~j,pY~p,tie1bs,veptpbs!5).Tie2(ang1bs!3,ang2b…
[ABIN2(state~inactive)] + [Ang2_4(tie2bs!1,tie2bs!2,tie2bs!3,tie2bs!4).Tie2(ang1bs,ang2bs!4,loc~j,pY~p,tie1bs,veptpbs!5).Tie2(ang1bs,ang2bs!3,loc~j,pY~p,tie1bs,veptpbs).Tie2(ang1bs,ang2bs!2,loc~j,pY~p,tie1bs,veptpbs).Tie2(ang1bs,ang2bs!1,loc~j,pY~p,tie1bs,veptpbs).VEPTP(tie2bs!5)] -> [Ang2_4(tie2bs!1,tie2bs!2,tie2bs!3,tie2bs!4).Tie2(ang1bs,ang2bs!4,loc~j,pY~p,tie1bs,veptpbs!5).Tie2(ang1bs,ang2bs!…
[ABIN2(state~active)] -> [ABIN2(state~inactive)]
[Ang1_4(tie2bs!1,tie2bs!2,tie2bs!3,tie2bs!4).Tie1(loc~j,pY~p,tie2bs!5).Tie2(ang1bs!1,ang2bs,loc~j,pY~p,tie1bs!5,veptpbs).Tie2(ang1bs!4,ang2bs,loc~j,pY~p,tie1bs,veptpbs).Tie2(ang1bs!3,ang2bs,loc~j,pY~p,tie1bs,veptpbs).Tie2(ang1bs!2,ang2bs,loc~j,pY~p,tie1bs,veptpbs)] -> [Ang1_4(tie2bs!1,tie2bs!2,tie2bs!3,tie2bs!4).Tie1(loc~j,pY~dp,tie2bs!5).Tie2(ang1bs!1,ang2bs,loc~j,pY~p,tie1bs!5,veptpbs).Tie2(ang…
[Ang2_4(tie2bs!1,tie2bs!2,tie2bs!3,tie2bs!4).Tie1(loc~j,pY~p,tie2bs!5).Tie2(ang1bs,ang2bs!1,loc~j,pY~p,tie1bs!5,veptpbs).Tie2(ang1bs,ang2bs!4,loc~j,pY~p,tie1bs,veptpbs).Tie2(ang1bs,ang2bs!3,loc~j,pY~p,tie1bs,veptpbs).Tie2(ang1bs,ang2bs!2,loc~j,pY~p,tie1bs,veptpbs)] -> [Ang2_4(tie2bs!1,tie2bs!2,tie2bs!3,tie2bs!4).Tie1(loc~j,pY~dp,tie2bs!5).Tie2(ang1bs,ang2bs!1,loc~j,pY~p,tie1bs!5,veptpbs).Tie2(ang…
[VEPTP(tie2bs)] + [Ang1_4(tie2bs!1,tie2bs!2,tie2bs!3,tie2bs!4).Tie1(loc~j,pY~p,tie2bs!5).Tie2(ang1bs!1,ang2bs,loc~j,pY~p,tie1bs!5,veptpbs).Tie2(ang1bs!4,ang2bs,loc~j,pY~p,tie1bs,veptpbs).Tie2(ang1bs!3,ang2bs,loc~j,pY~p,tie1bs,veptpbs).Tie2(ang1bs!2,ang2bs,loc~j,pY~p,tie1bs,veptpbs)] -> [Ang1_4(tie2bs!1,tie2bs!2,tie2bs!3,tie2bs!4).Tie1(loc~j,pY~p,tie2bs!5).Tie2(ang1bs!1,ang2bs,loc~j,pY~p,tie1bs!5,…
[VEPTP(tie2bs)] + [Ang2_4(tie2bs!1,tie2bs!2,tie2bs!3,tie2bs!4).Tie1(loc~j,pY~p,tie2bs!5).Tie2(ang1bs,ang2bs!1,loc~j,pY~p,tie1bs!5,veptpbs).Tie2(ang1bs,ang2bs!4,loc~j,pY~p,tie1bs,veptpbs).Tie2(ang1bs,ang2bs!3,loc~j,pY~p,tie1bs,veptpbs).Tie2(ang1bs,ang2bs!2,loc~j,pY~p,tie1bs,veptpbs)] -> [Ang2_4(tie2bs!1,tie2bs!2,tie2bs!3,tie2bs!4).Tie1(loc~j,pY~p,tie2bs!5).Tie2(ang1bs,ang2bs!1,loc~j,pY~p,tie1bs!5,…
[VEPTP(tie2bs)] + [Ang1_4(tie2bs!1,tie2bs!2,tie2bs!3,tie2bs!4).Tie1(loc~j,pY~dp,tie2bs!5).Tie2(ang1bs!1,ang2bs,loc~j,pY~p,tie1bs!5,veptpbs).Tie2(ang1bs!4,ang2bs,loc~j,pY~p,tie1bs,veptpbs!6).Tie2(ang1bs!3,ang2bs,loc~j,pY~p,tie1bs,veptpbs).Tie2(ang1bs!2,ang2bs,loc~j,pY~p,tie1bs,veptpbs).VEPTP(tie2bs!6)] -> [Ang1_4(tie2bs!1,tie2bs!2,tie2bs!3,tie2bs!4).Tie1(loc~j,pY~dp,tie2bs!5).Tie2(ang1bs!1,ang2bs,…
[VEPTP(tie2bs)] + [Ang2_4(tie2bs!1,tie2bs!2,tie2bs!3,tie2bs!4).Tie1(loc~j,pY~dp,tie2bs!5).Tie2(ang1bs,ang2bs!1,loc~j,pY~p,tie1bs!5,veptpbs).Tie2(ang1bs,ang2bs!4,loc~j,pY~p,tie1bs,veptpbs!6).Tie2(ang1bs,ang2bs!3,loc~j,pY~p,tie1bs,veptpbs).Tie2(ang1bs,ang2bs!2,loc~j,pY~p,tie1bs,veptpbs).VEPTP(tie2bs!6)] -> [Ang2_4(tie2bs!1,tie2bs!2,tie2bs!3,tie2bs!4).Tie1(loc~j,pY~dp,tie2bs!5).Tie2(ang1bs,ang2bs!1,…
[VEPTP(tie2bs)] + [Ang1_4(tie2bs!1,tie2bs!2,tie2bs!3,tie2bs!4).Tie2(ang1bs!4,ang2bs,loc~j,pY~p,tie1bs,veptpbs!5).Tie2(ang1bs!3,ang2bs,loc~j,pY~p,tie1bs,veptpbs!6).Tie2(ang1bs!2,ang2bs,loc~j,pY~p,tie1bs,veptpbs).Tie2(ang1bs!1,ang2bs,loc~j,pY~p,tie1bs,veptpbs).VEPTP(tie2bs!5).VEPTP(tie2bs!6)] -> [Ang1_4(tie2bs!1,tie2bs!2,tie2bs!3,tie2bs!4).Tie2(ang1bs!4,ang2bs,loc~j,pY~p,tie1bs,veptpbs!5).Tie2(ang1…
[VEPTP(tie2bs)] + [Ang2_4(tie2bs!1,tie2bs!2,tie2bs!3,tie2bs!4).Tie2(ang1bs,ang2bs!4,loc~j,pY~p,tie1bs,veptpbs!5).Tie2(ang1bs,ang2bs!3,loc~j,pY~p,tie1bs,veptpbs!6).Tie2(ang1bs,ang2bs!2,loc~j,pY~p,tie1bs,veptpbs).Tie2(ang1bs,ang2bs!1,loc~j,pY~p,tie1bs,veptpbs).VEPTP(tie2bs!5).VEPTP(tie2bs!6)] -> [Ang2_4(tie2bs!1,tie2bs!2,tie2bs!3,tie2bs!4).Tie2(ang1bs,ang2bs!4,loc~j,pY~p,tie1bs,veptpbs!5).Tie2(ang1…
[VEPTP(tie2bs)] + [Ang1_4(tie2bs!1,tie2bs!2,tie2bs!3,tie2bs!4).Tie2(ang1bs!4,ang2bs,loc~j,pY~dp,tie1bs,veptpbs).Tie2(ang1bs!3,ang2bs,loc~j,pY~p,tie1bs,veptpbs).Tie2(ang1bs!2,ang2bs,loc~j,pY~p,tie1bs,veptpbs).Tie2(ang1bs!1,ang2bs,loc~j,pY~p,tie1bs,veptpbs)] -> [Ang1_4(tie2bs!1,tie2bs!2,tie2bs!3,tie2bs!4).Tie2(ang1bs!4,ang2bs,loc~j,pY~dp,tie1bs,veptpbs).Tie2(ang1bs!3,ang2bs,loc~j,pY~p,tie1bs,veptpb…
[VEPTP(tie2bs)] + [Ang2_4(tie2bs!1,tie2bs!2,tie2bs!3,tie2bs!4).Tie2(ang1bs,ang2bs!4,loc~j,pY~dp,tie1bs,veptpbs).Tie2(ang1bs,ang2bs!3,loc~j,pY~p,tie1bs,veptpbs).Tie2(ang1bs,ang2bs!2,loc~j,pY~p,tie1bs,veptpbs).Tie2(ang1bs,ang2bs!1,loc~j,pY~p,tie1bs,veptpbs)] -> [Ang2_4(tie2bs!1,tie2bs!2,tie2bs!3,tie2bs!4).Tie2(ang1bs,ang2bs!4,loc~j,pY~dp,tie1bs,veptpbs).Tie2(ang1bs,ang2bs!3,loc~j,pY~p,tie1bs,veptpb…
[Ang1_4(tie2bs!1,tie2bs!2,tie2bs!3,tie2bs!4).Tie1(loc~j,pY~dp,tie2bs!5).Tie2(ang1bs!1,ang2bs,loc~j,pY~p,tie1bs!5,veptpbs).Tie2(ang1bs!4,ang2bs,loc~j,pY~p,tie1bs,veptpbs!6).Tie2(ang1bs!3,ang2bs,loc~j,pY~p,tie1bs,veptpbs).Tie2(ang1bs!2,ang2bs,loc~j,pY~p,tie1bs,veptpbs).VEPTP(tie2bs!6)] -> [VEPTP(tie2bs)] + [Ang1_4(tie2bs!1,tie2bs!2,tie2bs!3,tie2bs!4).Tie1(loc~j,pY~dp,tie2bs!5).Tie2(ang1bs!1,ang2bs,…
[Ang2_4(tie2bs!1,tie2bs!2,tie2bs!3,tie2bs!4).Tie1(loc~j,pY~dp,tie2bs!5).Tie2(ang1bs,ang2bs!1,loc~j,pY~p,tie1bs!5,veptpbs).Tie2(ang1bs,ang2bs!4,loc~j,pY~p,tie1bs,veptpbs!6).Tie2(ang1bs,ang2bs!3,loc~j,pY~p,tie1bs,veptpbs).Tie2(ang1bs,ang2bs!2,loc~j,pY~p,tie1bs,veptpbs).VEPTP(tie2bs!6)] -> [VEPTP(tie2bs)] + [Ang2_4(tie2bs!1,tie2bs!2,tie2bs!3,tie2bs!4).Tie1(loc~j,pY~dp,tie2bs!5).Tie2(ang1bs,ang2bs!1,…
[Ang1_4(tie2bs!1,tie2bs!2,tie2bs!3,tie2bs!4).Tie2(ang1bs!4,ang2bs,loc~j,pY~p,tie1bs,veptpbs!5).Tie2(ang1bs!3,ang2bs,loc~j,pY~p,tie1bs,veptpbs!6).Tie2(ang1bs!2,ang2bs,loc~j,pY~p,tie1bs,veptpbs).Tie2(ang1bs!1,ang2bs,loc~j,pY~p,tie1bs,veptpbs).VEPTP(tie2bs!5).VEPTP(tie2bs!6)] -> [VEPTP(tie2bs)] + [Ang1_4(tie2bs!1,tie2bs!2,tie2bs!3,tie2bs!4).Tie2(ang1bs!4,ang2bs,loc~j,pY~p,tie1bs,veptpbs!5).Tie2(ang1…
[Ang2_4(tie2bs!1,tie2bs!2,tie2bs!3,tie2bs!4).Tie2(ang1bs,ang2bs!4,loc~j,pY~p,tie1bs,veptpbs!5).Tie2(ang1bs,ang2bs!3,loc~j,pY~p,tie1bs,veptpbs!6).Tie2(ang1bs,ang2bs!2,loc~j,pY~p,tie1bs,veptpbs).Tie2(ang1bs,ang2bs!1,loc~j,pY~p,tie1bs,veptpbs).VEPTP(tie2bs!5).VEPTP(tie2bs!6)] -> [VEPTP(tie2bs)] + [Ang2_4(tie2bs!1,tie2bs!2,tie2bs!3,tie2bs!4).Tie2(ang1bs,ang2bs!4,loc~j,pY~p,tie1bs,veptpbs!5).Tie2(ang1…
[Ang1_4(tie2bs!1,tie2bs!2,tie2bs!3,tie2bs!4).Tie1(loc~j,pY~dp,tie2bs!5).Tie2(ang1bs!1,ang2bs,loc~j,pY~p,tie1bs!5,veptpbs).Tie2(ang1bs!4,ang2bs,loc~j,pY~p,tie1bs,veptpbs!6).Tie2(ang1bs!3,ang2bs,loc~j,pY~p,tie1bs,veptpbs).Tie2(ang1bs!2,ang2bs,loc~j,pY~p,tie1bs,veptpbs).VEPTP(tie2bs!6)] -> [VEPTP(tie2bs)] + [Ang1_4(tie2bs!1,tie2bs!2,tie2bs!3,tie2bs!4).Tie1(loc~j,pY~dp,tie2bs!5).Tie2(ang1bs!4,ang2bs,…
[Ang1_4(tie2bs!1,tie2bs!2,tie2bs!3,tie2bs!4).Tie2(ang1bs!4,ang2bs,loc~j,pY~p,tie1bs,veptpbs!5).Tie2(ang1bs!3,ang2bs,loc~j,pY~p,tie1bs,veptpbs!6).Tie2(ang1bs!2,ang2bs,loc~j,pY~p,tie1bs,veptpbs).Tie2(ang1bs!1,ang2bs,loc~j,pY~p,tie1bs,veptpbs).VEPTP(tie2bs!5).VEPTP(tie2bs!6)] -> [VEPTP(tie2bs)] + [Ang1_4(tie2bs!1,tie2bs!2,tie2bs!3,tie2bs!4).Tie2(ang1bs!4,ang2bs,loc~j,pY~dp,tie1bs,veptpbs).Tie2(ang1b…
[Ang2_4(tie2bs!1,tie2bs!2,tie2bs!3,tie2bs!4).Tie1(loc~j,pY~dp,tie2bs!5).Tie2(ang1bs,ang2bs!1,loc~j,pY~p,tie1bs!5,veptpbs).Tie2(ang1bs,ang2bs!4,loc~j,pY~p,tie1bs,veptpbs!6).Tie2(ang1bs,ang2bs!3,loc~j,pY~p,tie1bs,veptpbs).Tie2(ang1bs,ang2bs!2,loc~j,pY~p,tie1bs,veptpbs).VEPTP(tie2bs!6)] -> [VEPTP(tie2bs)] + [Ang2_4(tie2bs!1,tie2bs!2,tie2bs!3,tie2bs!4).Tie1(loc~j,pY~dp,tie2bs!5).Tie2(ang1bs,ang2bs!4,…
[Ang2_4(tie2bs!1,tie2bs!2,tie2bs!3,tie2bs!4).Tie2(ang1bs,ang2bs!4,loc~j,pY~p,tie1bs,veptpbs!5).Tie2(ang1bs,ang2bs!3,loc~j,pY~p,tie1bs,veptpbs!6).Tie2(ang1bs,ang2bs!2,loc~j,pY~p,tie1bs,veptpbs).Tie2(ang1bs,ang2bs!1,loc~j,pY~p,tie1bs,veptpbs).VEPTP(tie2bs!5).VEPTP(tie2bs!6)] -> [VEPTP(tie2bs)] + [Ang2_4(tie2bs!1,tie2bs!2,tie2bs!3,tie2bs!4).Tie2(ang1bs,ang2bs!4,loc~j,pY~dp,tie1bs,veptpbs).Tie2(ang1b…
[PI3K(state~inactive)] + [Ang1_4(tie2bs!1,tie2bs!2,tie2bs!3,tie2bs!4).Tie1(loc~j,pY~p,tie2bs!5).Tie2(ang1bs!1,ang2bs,loc~j,pY~p,tie1bs!5,veptpbs).Tie2(ang1bs!4,ang2bs,loc~j,pY~p,tie1bs,veptpbs).Tie2(ang1bs!3,ang2bs,loc~j,pY~p,tie1bs,veptpbs).Tie2(ang1bs!2,ang2bs,loc~j,pY~p,tie1bs,veptpbs)] -> [PI3K(state~active)] + [Ang1_4(tie2bs!1,tie2bs!2,tie2bs!3,tie2bs!4).Tie1(loc~j,pY~p,tie2bs!5).Tie2(ang1bs…
[PI3K(state~inactive)] + [Ang2_4(tie2bs!1,tie2bs!2,tie2bs!3,tie2bs!4).Tie1(loc~j,pY~p,tie2bs!5).Tie2(ang1bs,ang2bs!1,loc~j,pY~p,tie1bs!5,veptpbs).Tie2(ang1bs,ang2bs!4,loc~j,pY~p,tie1bs,veptpbs).Tie2(ang1bs,ang2bs!3,loc~j,pY~p,tie1bs,veptpbs).Tie2(ang1bs,ang2bs!2,loc~j,pY~p,tie1bs,veptpbs)] -> [PI3K(state~active)] + [Ang2_4(tie2bs!1,tie2bs!2,tie2bs!3,tie2bs!4).Tie1(loc~j,pY~p,tie2bs!5).Tie2(ang1bs…
[PI3K(state~inactive)] + [Ang1_4(tie2bs!1,tie2bs!2,tie2bs!3,tie2bs!4).Tie1(loc~j,pY~dp,tie2bs!5).Tie2(ang1bs!1,ang2bs,loc~j,pY~p,tie1bs!5,veptpbs).Tie2(ang1bs!4,ang2bs,loc~j,pY~p,tie1bs,veptpbs!6).Tie2(ang1bs!3,ang2bs,loc~j,pY~p,tie1bs,veptpbs).Tie2(ang1bs!2,ang2bs,loc~j,pY~p,tie1bs,veptpbs).VEPTP(tie2bs!6)] -> [PI3K(state~active)] + [Ang1_4(tie2bs!1,tie2bs!2,tie2bs!3,tie2bs!4).Tie1(loc~j,pY~dp,t…
[PI3K(state~inactive)] + [Ang2_4(tie2bs!1,tie2bs!2,tie2bs!3,tie2bs!4).Tie1(loc~j,pY~dp,tie2bs!5).Tie2(ang1bs,ang2bs!1,loc~j,pY~p,tie1bs!5,veptpbs).Tie2(ang1bs,ang2bs!4,loc~j,pY~p,tie1bs,veptpbs!6).Tie2(ang1bs,ang2bs!3,loc~j,pY~p,tie1bs,veptpbs).Tie2(ang1bs,ang2bs!2,loc~j,pY~p,tie1bs,veptpbs).VEPTP(tie2bs!6)] -> [PI3K(state~active)] + [Ang2_4(tie2bs!1,tie2bs!2,tie2bs!3,tie2bs!4).Tie1(loc~j,pY~dp,t…
[PI3K(state~inactive)] + [Ang1_4(tie2bs!1,tie2bs!2,tie2bs!3,tie2bs!4).Tie2(ang1bs!4,ang2bs,loc~j,pY~p,tie1bs,veptpbs!5).Tie2(ang1bs!3,ang2bs,loc~j,pY~p,tie1bs,veptpbs!6).Tie2(ang1bs!2,ang2bs,loc~j,pY~p,tie1bs,veptpbs).Tie2(ang1bs!1,ang2bs,loc~j,pY~p,tie1bs,veptpbs).VEPTP(tie2bs!5).VEPTP(tie2bs!6)] -> [PI3K(state~active)] + [Ang1_4(tie2bs!1,tie2bs!2,tie2bs!3,tie2bs!4).Tie2(ang1bs!4,ang2bs,loc~j,pY…
[PI3K(state~inactive)] + [Ang2_4(tie2bs!1,tie2bs!2,tie2bs!3,tie2bs!4).Tie2(ang1bs,ang2bs!4,loc~j,pY~p,tie1bs,veptpbs!5).Tie2(ang1bs,ang2bs!3,loc~j,pY~p,tie1bs,veptpbs!6).Tie2(ang1bs,ang2bs!2,loc~j,pY~p,tie1bs,veptpbs).Tie2(ang1bs,ang2bs!1,loc~j,pY~p,tie1bs,veptpbs).VEPTP(tie2bs!5).VEPTP(tie2bs!6)] -> [PI3K(state~active)] + [Ang2_4(tie2bs!1,tie2bs!2,tie2bs!3,tie2bs!4).Tie2(ang1bs,ang2bs!4,loc~j,pY…
[PI3K(state~inactive)] + [Ang1_4(tie2bs!1,tie2bs!2,tie2bs!3,tie2bs!4).Tie2(ang1bs!4,ang2bs,loc~j,pY~dp,tie1bs,veptpbs).Tie2(ang1bs!3,ang2bs,loc~j,pY~p,tie1bs,veptpbs).Tie2(ang1bs!2,ang2bs,loc~j,pY~p,tie1bs,veptpbs).Tie2(ang1bs!1,ang2bs,loc~j,pY~p,tie1bs,veptpbs)] -> [PI3K(state~active)] + [Ang1_4(tie2bs!1,tie2bs!2,tie2bs!3,tie2bs!4).Tie2(ang1bs!4,ang2bs,loc~j,pY~dp,tie1bs,veptpbs).Tie2(ang1bs!3,a…
[PI3K(state~inactive)] + [Ang2_4(tie2bs!1,tie2bs!2,tie2bs!3,tie2bs!4).Tie2(ang1bs,ang2bs!4,loc~j,pY~dp,tie1bs,veptpbs).Tie2(ang1bs,ang2bs!3,loc~j,pY~p,tie1bs,veptpbs).Tie2(ang1bs,ang2bs!2,loc~j,pY~p,tie1bs,veptpbs).Tie2(ang1bs,ang2bs!1,loc~j,pY~p,tie1bs,veptpbs)] -> [PI3K(state~active)] + [Ang2_4(tie2bs!1,tie2bs!2,tie2bs!3,tie2bs!4).Tie2(ang1bs,ang2bs!4,loc~j,pY~dp,tie1bs,veptpbs).Tie2(ang1bs,ang…
[PTEN(PIP3docking)] + [PI(PIsite~4P)] -> [PTEN(PIP3docking)] + [PI(PIsite~3P)]
[PDK1(PHpdk1,aktbd)] + [PI(PIsite~4P)] -> [PDK1(PHpdk1!1,aktbd).PI(PIsite~4P!1)]
[Akt(PHakt,S473~S,T308~S)] + [PI(PIsite~4P)] -> [Akt(PHakt!1,S473~S,T308~S).PI(PIsite~4P!1)]
[RhoA(G~GDP,mDiabs)] + [Ang1_4(tie2bs!1,tie2bs!2,tie2bs!3,tie2bs!4).Tie1(loc~j,pY~p,tie2bs!5).Tie2(ang1bs!1,ang2bs,loc~j,pY~p,tie1bs!5,veptpbs).Tie2(ang1bs!4,ang2bs,loc~j,pY~p,tie1bs,veptpbs).Tie2(ang1bs!3,ang2bs,loc~j,pY~p,tie1bs,veptpbs).Tie2(ang1bs!2,ang2bs,loc~j,pY~p,tie1bs,veptpbs)] -> [RhoA(G~GTP,mDiabs)] + [Ang1_4(tie2bs!1,tie2bs!2,tie2bs!3,tie2bs!4).Tie1(loc~j,pY~p,tie2bs!5).Tie2(ang1bs!1…
[RhoA(G~GDP,mDiabs)] + [Ang2_4(tie2bs!1,tie2bs!2,tie2bs!3,tie2bs!4).Tie1(loc~j,pY~p,tie2bs!5).Tie2(ang1bs,ang2bs!1,loc~j,pY~p,tie1bs!5,veptpbs).Tie2(ang1bs,ang2bs!4,loc~j,pY~p,tie1bs,veptpbs).Tie2(ang1bs,ang2bs!3,loc~j,pY~p,tie1bs,veptpbs).Tie2(ang1bs,ang2bs!2,loc~j,pY~p,tie1bs,veptpbs)] -> [RhoA(G~GTP,mDiabs)] + [Ang2_4(tie2bs!1,tie2bs!2,tie2bs!3,tie2bs!4).Tie1(loc~j,pY~p,tie2bs!5).Tie2(ang1bs,a…
[RhoA(G~GDP,mDiabs)] + [Ang1_4(tie2bs!1,tie2bs!2,tie2bs!3,tie2bs!4).Tie1(loc~j,pY~dp,tie2bs!5).Tie2(ang1bs!1,ang2bs,loc~j,pY~p,tie1bs!5,veptpbs).Tie2(ang1bs!4,ang2bs,loc~j,pY~p,tie1bs,veptpbs!6).Tie2(ang1bs!3,ang2bs,loc~j,pY~p,tie1bs,veptpbs).Tie2(ang1bs!2,ang2bs,loc~j,pY~p,tie1bs,veptpbs).VEPTP(tie2bs!6)] -> [RhoA(G~GTP,mDiabs)] + [Ang1_4(tie2bs!1,tie2bs!2,tie2bs!3,tie2bs!4).Tie1(loc~j,pY~dp,tie…
[RhoA(G~GDP,mDiabs)] + [Ang2_4(tie2bs!1,tie2bs!2,tie2bs!3,tie2bs!4).Tie1(loc~j,pY~dp,tie2bs!5).Tie2(ang1bs,ang2bs!1,loc~j,pY~p,tie1bs!5,veptpbs).Tie2(ang1bs,ang2bs!4,loc~j,pY~p,tie1bs,veptpbs!6).Tie2(ang1bs,ang2bs!3,loc~j,pY~p,tie1bs,veptpbs).Tie2(ang1bs,ang2bs!2,loc~j,pY~p,tie1bs,veptpbs).VEPTP(tie2bs!6)] -> [RhoA(G~GTP,mDiabs)] + [Ang2_4(tie2bs!1,tie2bs!2,tie2bs!3,tie2bs!4).Tie1(loc~j,pY~dp,tie…
[RhoA(G~GDP,mDiabs)] + [Ang1_4(tie2bs!1,tie2bs!2,tie2bs!3,tie2bs!4).Tie2(ang1bs!4,ang2bs,loc~j,pY~p,tie1bs,veptpbs!5).Tie2(ang1bs!3,ang2bs,loc~j,pY~p,tie1bs,veptpbs!6).Tie2(ang1bs!2,ang2bs,loc~j,pY~p,tie1bs,veptpbs).Tie2(ang1bs!1,ang2bs,loc~j,pY~p,tie1bs,veptpbs).VEPTP(tie2bs!5).VEPTP(tie2bs!6)] -> [RhoA(G~GTP,mDiabs)] + [Ang1_4(tie2bs!1,tie2bs!2,tie2bs!3,tie2bs!4).Tie2(ang1bs!4,ang2bs,loc~j,pY~p…
[RhoA(G~GDP,mDiabs)] + [Ang2_4(tie2bs!1,tie2bs!2,tie2bs!3,tie2bs!4).Tie2(ang1bs,ang2bs!4,loc~j,pY~p,tie1bs,veptpbs!5).Tie2(ang1bs,ang2bs!3,loc~j,pY~p,tie1bs,veptpbs!6).Tie2(ang1bs,ang2bs!2,loc~j,pY~p,tie1bs,veptpbs).Tie2(ang1bs,ang2bs!1,loc~j,pY~p,tie1bs,veptpbs).VEPTP(tie2bs!5).VEPTP(tie2bs!6)] -> [RhoA(G~GTP,mDiabs)] + [Ang2_4(tie2bs!1,tie2bs!2,tie2bs!3,tie2bs!4).Tie2(ang1bs,ang2bs!4,loc~j,pY~p…
[RhoA(G~GDP,mDiabs)] + [Ang1_4(tie2bs!1,tie2bs!2,tie2bs!3,tie2bs!4).Tie2(ang1bs!4,ang2bs,loc~j,pY~dp,tie1bs,veptpbs).Tie2(ang1bs!3,ang2bs,loc~j,pY~p,tie1bs,veptpbs).Tie2(ang1bs!2,ang2bs,loc~j,pY~p,tie1bs,veptpbs).Tie2(ang1bs!1,ang2bs,loc~j,pY~p,tie1bs,veptpbs)] -> [RhoA(G~GTP,mDiabs)] + [Ang1_4(tie2bs!1,tie2bs!2,tie2bs!3,tie2bs!4).Tie2(ang1bs!4,ang2bs,loc~j,pY~dp,tie1bs,veptpbs).Tie2(ang1bs!3,ang…
[RhoA(G~GDP,mDiabs)] + [Ang2_4(tie2bs!1,tie2bs!2,tie2bs!3,tie2bs!4).Tie2(ang1bs,ang2bs!4,loc~j,pY~dp,tie1bs,veptpbs).Tie2(ang1bs,ang2bs!3,loc~j,pY~p,tie1bs,veptpbs).Tie2(ang1bs,ang2bs!2,loc~j,pY~p,tie1bs,veptpbs).Tie2(ang1bs,ang2bs!1,loc~j,pY~p,tie1bs,veptpbs)] -> [RhoA(G~GTP,mDiabs)] + [Ang2_4(tie2bs!1,tie2bs!2,tie2bs!3,tie2bs!4).Tie2(ang1bs,ang2bs!4,loc~j,pY~dp,tie1bs,veptpbs).Tie2(ang1bs,ang2b…
[RhoA(G~GTP,mDiabs!1).mDia(RhoAbs!1,srcbs)] -> [mDia(RhoAbs,srcbs)] + [RhoA(G~GTP,mDiabs)]
[Src(Y1~Y,mDiabs)] + [RhoA(G~GTP,mDiabs!1).mDia(RhoAbs!1,srcbs)] -> [RhoA(G~GTP,mDiabs!1).Src(Y1~Y,mDiabs!2).mDia(RhoAbs!1,srcbs!2)]
[ABIN2(state~inactive)] + [Ang1_4(tie2bs!1,tie2bs!2,tie2bs!3,tie2bs!4).Tie1(loc~j,pY~p,tie2bs!5).Tie2(ang1bs!1,ang2bs,loc~j,pY~p,tie1bs!5,veptpbs).Tie2(ang1bs!4,ang2bs,loc~j,pY~p,tie1bs,veptpbs).Tie2(ang1bs!3,ang2bs,loc~j,pY~p,tie1bs,veptpbs).Tie2(ang1bs!2,ang2bs,loc~j,pY~p,tie1bs,veptpbs)] -> [ABIN2(state~active)] + [Ang1_4(tie2bs!1,tie2bs!2,tie2bs!3,tie2bs!4).Tie1(loc~j,pY~p,tie2bs!5).Tie2(ang1…
[ABIN2(state~inactive)] + [Ang2_4(tie2bs!1,tie2bs!2,tie2bs!3,tie2bs!4).Tie1(loc~j,pY~p,tie2bs!5).Tie2(ang1bs,ang2bs!1,loc~j,pY~p,tie1bs!5,veptpbs).Tie2(ang1bs,ang2bs!4,loc~j,pY~p,tie1bs,veptpbs).Tie2(ang1bs,ang2bs!3,loc~j,pY~p,tie1bs,veptpbs).Tie2(ang1bs,ang2bs!2,loc~j,pY~p,tie1bs,veptpbs)] -> [ABIN2(state~active)] + [Ang2_4(tie2bs!1,tie2bs!2,tie2bs!3,tie2bs!4).Tie1(loc~j,pY~p,tie2bs!5).Tie2(ang1…
[ABIN2(state~inactive)] + [Ang1_4(tie2bs!1,tie2bs!2,tie2bs!3,tie2bs!4).Tie1(loc~j,pY~dp,tie2bs!5).Tie2(ang1bs!1,ang2bs,loc~j,pY~p,tie1bs!5,veptpbs).Tie2(ang1bs!4,ang2bs,loc~j,pY~p,tie1bs,veptpbs!6).Tie2(ang1bs!3,ang2bs,loc~j,pY~p,tie1bs,veptpbs).Tie2(ang1bs!2,ang2bs,loc~j,pY~p,tie1bs,veptpbs).VEPTP(tie2bs!6)] -> [ABIN2(state~active)] + [Ang1_4(tie2bs!1,tie2bs!2,tie2bs!3,tie2bs!4).Tie1(loc~j,pY~dp…
[ABIN2(state~inactive)] + [Ang2_4(tie2bs!1,tie2bs!2,tie2bs!3,tie2bs!4).Tie1(loc~j,pY~dp,tie2bs!5).Tie2(ang1bs,ang2bs!1,loc~j,pY~p,tie1bs!5,veptpbs).Tie2(ang1bs,ang2bs!4,loc~j,pY~p,tie1bs,veptpbs!6).Tie2(ang1bs,ang2bs!3,loc~j,pY~p,tie1bs,veptpbs).Tie2(ang1bs,ang2bs!2,loc~j,pY~p,tie1bs,veptpbs).VEPTP(tie2bs!6)] -> [ABIN2(state~active)] + [Ang2_4(tie2bs!1,tie2bs!2,tie2bs!3,tie2bs!4).Tie1(loc~j,pY~dp…
[ABIN2(state~inactive)] + [Ang1_4(tie2bs!1,tie2bs!2,tie2bs!3,tie2bs!4).Tie2(ang1bs!4,ang2bs,loc~j,pY~p,tie1bs,veptpbs!5).Tie2(ang1bs!3,ang2bs,loc~j,pY~p,tie1bs,veptpbs!6).Tie2(ang1bs!2,ang2bs,loc~j,pY~p,tie1bs,veptpbs).Tie2(ang1bs!1,ang2bs,loc~j,pY~p,tie1bs,veptpbs).VEPTP(tie2bs!5).VEPTP(tie2bs!6)] -> [ABIN2(state~active)] + [Ang1_4(tie2bs!1,tie2bs!2,tie2bs!3,tie2bs!4).Tie2(ang1bs!4,ang2bs,loc~j,…
[ABIN2(state~inactive)] + [Ang2_4(tie2bs!1,tie2bs!2,tie2bs!3,tie2bs!4).Tie2(ang1bs,ang2bs!4,loc~j,pY~p,tie1bs,veptpbs!5).Tie2(ang1bs,ang2bs!3,loc~j,pY~p,tie1bs,veptpbs!6).Tie2(ang1bs,ang2bs!2,loc~j,pY~p,tie1bs,veptpbs).Tie2(ang1bs,ang2bs!1,loc~j,pY~p,tie1bs,veptpbs).VEPTP(tie2bs!5).VEPTP(tie2bs!6)] -> [ABIN2(state~active)] + [Ang2_4(tie2bs!1,tie2bs!2,tie2bs!3,tie2bs!4).Tie2(ang1bs,ang2bs!4,loc~j,…
[ABIN2(state~inactive)] + [Ang1_4(tie2bs!1,tie2bs!2,tie2bs!3,tie2bs!4).Tie2(ang1bs!4,ang2bs,loc~j,pY~dp,tie1bs,veptpbs).Tie2(ang1bs!3,ang2bs,loc~j,pY~p,tie1bs,veptpbs).Tie2(ang1bs!2,ang2bs,loc~j,pY~p,tie1bs,veptpbs).Tie2(ang1bs!1,ang2bs,loc~j,pY~p,tie1bs,veptpbs)] -> [ABIN2(state~active)] + [Ang1_4(tie2bs!1,tie2bs!2,tie2bs!3,tie2bs!4).Tie2(ang1bs!4,ang2bs,loc~j,pY~dp,tie1bs,veptpbs).Tie2(ang1bs!3…
[ABIN2(state~inactive)] + [Ang2_4(tie2bs!1,tie2bs!2,tie2bs!3,tie2bs!4).Tie2(ang1bs,ang2bs!4,loc~j,pY~dp,tie1bs,veptpbs).Tie2(ang1bs,ang2bs!3,loc~j,pY~p,tie1bs,veptpbs).Tie2(ang1bs,ang2bs!2,loc~j,pY~p,tie1bs,veptpbs).Tie2(ang1bs,ang2bs!1,loc~j,pY~p,tie1bs,veptpbs)] -> [ABIN2(state~active)] + [Ang2_4(tie2bs!1,tie2bs!2,tie2bs!3,tie2bs!4).Tie2(ang1bs,ang2bs!4,loc~j,pY~dp,tie1bs,veptpbs).Tie2(ang1bs,a…
[VEPTP(tie2bs)] + [Ang1_4(tie2bs!1,tie2bs!2,tie2bs!3,tie2bs!4).Tie1(loc~j,pY~p,tie2bs!5).Tie2(ang1bs!1,ang2bs,loc~j,pY~p,tie1bs!5,veptpbs).Tie2(ang1bs!4,ang2bs,loc~j,pY~p,tie1bs,veptpbs!6).Tie2(ang1bs!3,ang2bs,loc~j,pY~p,tie1bs,veptpbs).Tie2(ang1bs!2,ang2bs,loc~j,pY~p,tie1bs,veptpbs).VEPTP(tie2bs!6)] -> [Ang1_4(tie2bs!1,tie2bs!2,tie2bs!3,tie2bs!4).Tie1(loc~j,pY~p,tie2bs!5).Tie2(ang1bs!1,ang2bs,lo…
[VEPTP(tie2bs)] + [Ang2_4(tie2bs!1,tie2bs!2,tie2bs!3,tie2bs!4).Tie1(loc~j,pY~p,tie2bs!5).Tie2(ang1bs,ang2bs!1,loc~j,pY~p,tie1bs!5,veptpbs).Tie2(ang1bs,ang2bs!4,loc~j,pY~p,tie1bs,veptpbs!6).Tie2(ang1bs,ang2bs!3,loc~j,pY~p,tie1bs,veptpbs).Tie2(ang1bs,ang2bs!2,loc~j,pY~p,tie1bs,veptpbs).VEPTP(tie2bs!6)] -> [Ang2_4(tie2bs!1,tie2bs!2,tie2bs!3,tie2bs!4).Tie1(loc~j,pY~p,tie2bs!5).Tie2(ang1bs,ang2bs!1,lo…
[VEPTP(tie2bs)] + [Ang1_4(tie2bs!1,tie2bs!2,tie2bs!3,tie2bs!4).Tie1(loc~j,pY~dp,tie2bs!5).Tie2(ang1bs!1,ang2bs,loc~j,pY~p,tie1bs!5,veptpbs).Tie2(ang1bs!4,ang2bs,loc~j,pY~p,tie1bs,veptpbs!6).Tie2(ang1bs!3,ang2bs,loc~j,pY~p,tie1bs,veptpbs!7).Tie2(ang1bs!2,ang2bs,loc~j,pY~p,tie1bs,veptpbs).VEPTP(tie2bs!6).VEPTP(tie2bs!7)] -> [Ang1_4(tie2bs!1,tie2bs!2,tie2bs!3,tie2bs!4).Tie1(loc~j,pY~dp,tie2bs!5).Tie…
[VEPTP(tie2bs)] + [Ang2_4(tie2bs!1,tie2bs!2,tie2bs!3,tie2bs!4).Tie1(loc~j,pY~dp,tie2bs!5).Tie2(ang1bs,ang2bs!1,loc~j,pY~p,tie1bs!5,veptpbs).Tie2(ang1bs,ang2bs!4,loc~j,pY~p,tie1bs,veptpbs!6).Tie2(ang1bs,ang2bs!3,loc~j,pY~p,tie1bs,veptpbs!7).Tie2(ang1bs,ang2bs!2,loc~j,pY~p,tie1bs,veptpbs).VEPTP(tie2bs!6).VEPTP(tie2bs!7)] -> [Ang2_4(tie2bs!1,tie2bs!2,tie2bs!3,tie2bs!4).Tie1(loc~j,pY~dp,tie2bs!5).Tie…
[VEPTP(tie2bs)] + [Ang1_4(tie2bs!1,tie2bs!2,tie2bs!3,tie2bs!4).Tie2(ang1bs!4,ang2bs,loc~j,pY~p,tie1bs,veptpbs!5).Tie2(ang1bs!3,ang2bs,loc~j,pY~p,tie1bs,veptpbs!6).Tie2(ang1bs!2,ang2bs,loc~j,pY~p,tie1bs,veptpbs!7).Tie2(ang1bs!1,ang2bs,loc~j,pY~p,tie1bs,veptpbs).VEPTP(tie2bs!5).VEPTP(tie2bs!6).VEPTP(tie2bs!7)] -> [Ang1_4(tie2bs!1,tie2bs!2,tie2bs!3,tie2bs!4).Tie2(ang1bs!4,ang2bs,loc~j,pY~p,tie1bs,ve…
[VEPTP(tie2bs)] + [Ang2_4(tie2bs!1,tie2bs!2,tie2bs!3,tie2bs!4).Tie2(ang1bs,ang2bs!4,loc~j,pY~p,tie1bs,veptpbs!5).Tie2(ang1bs,ang2bs!3,loc~j,pY~p,tie1bs,veptpbs!6).Tie2(ang1bs,ang2bs!2,loc~j,pY~p,tie1bs,veptpbs!7).Tie2(ang1bs,ang2bs!1,loc~j,pY~p,tie1bs,veptpbs).VEPTP(tie2bs!5).VEPTP(tie2bs!6).VEPTP(tie2bs!7)] -> [Ang2_4(tie2bs!1,tie2bs!2,tie2bs!3,tie2bs!4).Tie2(ang1bs,ang2bs!4,loc~j,pY~p,tie1bs,ve…
[VEPTP(tie2bs)] + [Ang1_4(tie2bs!1,tie2bs!2,tie2bs!3,tie2bs!4).Tie2(ang1bs!4,ang2bs,loc~j,pY~dp,tie1bs,veptpbs).Tie2(ang1bs!3,ang2bs,loc~j,pY~p,tie1bs,veptpbs!5).Tie2(ang1bs!2,ang2bs,loc~j,pY~p,tie1bs,veptpbs).Tie2(ang1bs!1,ang2bs,loc~j,pY~p,tie1bs,veptpbs).VEPTP(tie2bs!5)] -> [Ang1_4(tie2bs!1,tie2bs!2,tie2bs!3,tie2bs!4).Tie2(ang1bs!4,ang2bs,loc~j,pY~dp,tie1bs,veptpbs).Tie2(ang1bs!3,ang2bs,loc~j,…
[VEPTP(tie2bs)] + [Ang2_4(tie2bs!1,tie2bs!2,tie2bs!3,tie2bs!4).Tie2(ang1bs,ang2bs!4,loc~j,pY~dp,tie1bs,veptpbs).Tie2(ang1bs,ang2bs!3,loc~j,pY~p,tie1bs,veptpbs!5).Tie2(ang1bs,ang2bs!2,loc~j,pY~p,tie1bs,veptpbs).Tie2(ang1bs,ang2bs!1,loc~j,pY~p,tie1bs,veptpbs).VEPTP(tie2bs!5)] -> [Ang2_4(tie2bs!1,tie2bs!2,tie2bs!3,tie2bs!4).Tie2(ang1bs,ang2bs!4,loc~j,pY~dp,tie1bs,veptpbs).Tie2(ang1bs,ang2bs!3,loc~j,…
[VEPTP(tie2bs)] + [Ang1_4(tie2bs!1,tie2bs!2,tie2bs!3,tie2bs!4).Tie1(loc~j,pY~dp,tie2bs!5).Tie2(ang1bs!4,ang2bs,loc~j,pY~dp,tie1bs,veptpbs).Tie2(ang1bs!1,ang2bs,loc~j,pY~p,tie1bs!5,veptpbs).Tie2(ang1bs!3,ang2bs,loc~j,pY~p,tie1bs,veptpbs).Tie2(ang1bs!2,ang2bs,loc~j,pY~p,tie1bs,veptpbs)] -> [Ang1_4(tie2bs!1,tie2bs!2,tie2bs!3,tie2bs!4).Tie1(loc~j,pY~dp,tie2bs!5).Tie2(ang1bs!4,ang2bs,loc~j,pY~dp,tie1b…
[VEPTP(tie2bs)] + [Ang2_4(tie2bs!1,tie2bs!2,tie2bs!3,tie2bs!4).Tie1(loc~j,pY~dp,tie2bs!5).Tie2(ang1bs,ang2bs!4,loc~j,pY~dp,tie1bs,veptpbs).Tie2(ang1bs,ang2bs!1,loc~j,pY~p,tie1bs!5,veptpbs).Tie2(ang1bs,ang2bs!3,loc~j,pY~p,tie1bs,veptpbs).Tie2(ang1bs,ang2bs!2,loc~j,pY~p,tie1bs,veptpbs)] -> [Ang2_4(tie2bs!1,tie2bs!2,tie2bs!3,tie2bs!4).Tie1(loc~j,pY~dp,tie2bs!5).Tie2(ang1bs,ang2bs!4,loc~j,pY~dp,tie1b…
[Ang1_4(tie2bs!1,tie2bs!2,tie2bs!3,tie2bs!4).Tie1(loc~j,pY~p,tie2bs!5).Tie2(ang1bs!1,ang2bs,loc~j,pY~p,tie1bs!5,veptpbs).Tie2(ang1bs!4,ang2bs,loc~j,pY~p,tie1bs,veptpbs!6).Tie2(ang1bs!3,ang2bs,loc~j,pY~p,tie1bs,veptpbs).Tie2(ang1bs!2,ang2bs,loc~j,pY~p,tie1bs,veptpbs).VEPTP(tie2bs!6)] -> [VEPTP(tie2bs)] + [Ang1_4(tie2bs!1,tie2bs!2,tie2bs!3,tie2bs!4).Tie1(loc~j,pY~p,tie2bs!5).Tie2(ang1bs!1,ang2bs,lo…
[Ang2_4(tie2bs!1,tie2bs!2,tie2bs!3,tie2bs!4).Tie1(loc~j,pY~p,tie2bs!5).Tie2(ang1bs,ang2bs!1,loc~j,pY~p,tie1bs!5,veptpbs).Tie2(ang1bs,ang2bs!4,loc~j,pY~p,tie1bs,veptpbs!6).Tie2(ang1bs,ang2bs!3,loc~j,pY~p,tie1bs,veptpbs).Tie2(ang1bs,ang2bs!2,loc~j,pY~p,tie1bs,veptpbs).VEPTP(tie2bs!6)] -> [VEPTP(tie2bs)] + [Ang2_4(tie2bs!1,tie2bs!2,tie2bs!3,tie2bs!4).Tie1(loc~j,pY~p,tie2bs!5).Tie2(ang1bs,ang2bs!1,lo…
[Ang1_4(tie2bs!1,tie2bs!2,tie2bs!3,tie2bs!4).Tie1(loc~j,pY~dp,tie2bs!5).Tie2(ang1bs!1,ang2bs,loc~j,pY~p,tie1bs!5,veptpbs).Tie2(ang1bs!4,ang2bs,loc~j,pY~p,tie1bs,veptpbs!6).Tie2(ang1bs!3,ang2bs,loc~j,pY~p,tie1bs,veptpbs!7).Tie2(ang1bs!2,ang2bs,loc~j,pY~p,tie1bs,veptpbs).VEPTP(tie2bs!6).VEPTP(tie2bs!7)] -> [VEPTP(tie2bs)] + [Ang1_4(tie2bs!1,tie2bs!2,tie2bs!3,tie2bs!4).Tie1(loc~j,pY~dp,tie2bs!5).Tie…
[Ang2_4(tie2bs!1,tie2bs!2,tie2bs!3,tie2bs!4).Tie1(loc~j,pY~dp,tie2bs!5).Tie2(ang1bs,ang2bs!1,loc~j,pY~p,tie1bs!5,veptpbs).Tie2(ang1bs,ang2bs!4,loc~j,pY~p,tie1bs,veptpbs!6).Tie2(ang1bs,ang2bs!3,loc~j,pY~p,tie1bs,veptpbs!7).Tie2(ang1bs,ang2bs!2,loc~j,pY~p,tie1bs,veptpbs).VEPTP(tie2bs!6).VEPTP(tie2bs!7)] -> [VEPTP(tie2bs)] + [Ang2_4(tie2bs!1,tie2bs!2,tie2bs!3,tie2bs!4).Tie1(loc~j,pY~dp,tie2bs!5).Tie…
[Ang1_4(tie2bs!1,tie2bs!2,tie2bs!3,tie2bs!4).Tie2(ang1bs!4,ang2bs,loc~j,pY~p,tie1bs,veptpbs!5).Tie2(ang1bs!3,ang2bs,loc~j,pY~p,tie1bs,veptpbs!6).Tie2(ang1bs!2,ang2bs,loc~j,pY~p,tie1bs,veptpbs!7).Tie2(ang1bs!1,ang2bs,loc~j,pY~p,tie1bs,veptpbs).VEPTP(tie2bs!5).VEPTP(tie2bs!6).VEPTP(tie2bs!7)] -> [VEPTP(tie2bs)] + [Ang1_4(tie2bs!1,tie2bs!2,tie2bs!3,tie2bs!4).Tie2(ang1bs!4,ang2bs,loc~j,pY~p,tie1bs,ve…
[Ang2_4(tie2bs!1,tie2bs!2,tie2bs!3,tie2bs!4).Tie2(ang1bs,ang2bs!4,loc~j,pY~p,tie1bs,veptpbs!5).Tie2(ang1bs,ang2bs!3,loc~j,pY~p,tie1bs,veptpbs!6).Tie2(ang1bs,ang2bs!2,loc~j,pY~p,tie1bs,veptpbs!7).Tie2(ang1bs,ang2bs!1,loc~j,pY~p,tie1bs,veptpbs).VEPTP(tie2bs!5).VEPTP(tie2bs!6).VEPTP(tie2bs!7)] -> [VEPTP(tie2bs)] + [Ang2_4(tie2bs!1,tie2bs!2,tie2bs!3,tie2bs!4).Tie2(ang1bs,ang2bs!4,loc~j,pY~p,tie1bs,ve…
[Ang1_4(tie2bs!1,tie2bs!2,tie2bs!3,tie2bs!4).Tie2(ang1bs!4,ang2bs,loc~j,pY~dp,tie1bs,veptpbs).Tie2(ang1bs!3,ang2bs,loc~j,pY~p,tie1bs,veptpbs!5).Tie2(ang1bs!2,ang2bs,loc~j,pY~p,tie1bs,veptpbs).Tie2(ang1bs!1,ang2bs,loc~j,pY~p,tie1bs,veptpbs).VEPTP(tie2bs!5)] -> [VEPTP(tie2bs)] + [Ang1_4(tie2bs!1,tie2bs!2,tie2bs!3,tie2bs!4).Tie2(ang1bs!4,ang2bs,loc~j,pY~dp,tie1bs,veptpbs).Tie2(ang1bs!3,ang2bs,loc~j,…
[Ang2_4(tie2bs!1,tie2bs!2,tie2bs!3,tie2bs!4).Tie2(ang1bs,ang2bs!4,loc~j,pY~dp,tie1bs,veptpbs).Tie2(ang1bs,ang2bs!3,loc~j,pY~p,tie1bs,veptpbs!5).Tie2(ang1bs,ang2bs!2,loc~j,pY~p,tie1bs,veptpbs).Tie2(ang1bs,ang2bs!1,loc~j,pY~p,tie1bs,veptpbs).VEPTP(tie2bs!5)] -> [VEPTP(tie2bs)] + [Ang2_4(tie2bs!1,tie2bs!2,tie2bs!3,tie2bs!4).Tie2(ang1bs,ang2bs!4,loc~j,pY~dp,tie1bs,veptpbs).Tie2(ang1bs,ang2bs!3,loc~j,…
[Ang1_4(tie2bs!1,tie2bs!2,tie2bs!3,tie2bs!4).Tie1(loc~j,pY~p,tie2bs!5).Tie2(ang1bs!1,ang2bs,loc~j,pY~p,tie1bs!5,veptpbs).Tie2(ang1bs!4,ang2bs,loc~j,pY~p,tie1bs,veptpbs!6).Tie2(ang1bs!3,ang2bs,loc~j,pY~p,tie1bs,veptpbs).Tie2(ang1bs!2,ang2bs,loc~j,pY~p,tie1bs,veptpbs).VEPTP(tie2bs!6)] -> [VEPTP(tie2bs)] + [Ang1_4(tie2bs!1,tie2bs!2,tie2bs!3,tie2bs!4).Tie1(loc~j,pY~p,tie2bs!5).Tie2(ang1bs!4,ang2bs,lo…
[Ang1_4(tie2bs!1,tie2bs!2,tie2bs!3,tie2bs!4).Tie1(loc~j,pY~dp,tie2bs!5).Tie2(ang1bs!1,ang2bs,loc~j,pY~p,tie1bs!5,veptpbs).Tie2(ang1bs!4,ang2bs,loc~j,pY~p,tie1bs,veptpbs!6).Tie2(ang1bs!3,ang2bs,loc~j,pY~p,tie1bs,veptpbs!7).Tie2(ang1bs!2,ang2bs,loc~j,pY~p,tie1bs,veptpbs).VEPTP(tie2bs!6).VEPTP(tie2bs!7)] -> [VEPTP(tie2bs)] + [Ang1_4(tie2bs!1,tie2bs!2,tie2bs!3,tie2bs!4).Tie1(loc~j,pY~dp,tie2bs!5).Tie…
[Ang1_4(tie2bs!1,tie2bs!2,tie2bs!3,tie2bs!4).Tie2(ang1bs!4,ang2bs,loc~j,pY~p,tie1bs,veptpbs!5).Tie2(ang1bs!3,ang2bs,loc~j,pY~p,tie1bs,veptpbs!6).Tie2(ang1bs!2,ang2bs,loc~j,pY~p,tie1bs,veptpbs!7).Tie2(ang1bs!1,ang2bs,loc~j,pY~p,tie1bs,veptpbs).VEPTP(tie2bs!5).VEPTP(tie2bs!6).VEPTP(tie2bs!7)] -> [VEPTP(tie2bs)] + [Ang1_4(tie2bs!1,tie2bs!2,tie2bs!3,tie2bs!4).Tie2(ang1bs!4,ang2bs,loc~j,pY~dp,tie1bs,v…
[Ang1_4(tie2bs!1,tie2bs!2,tie2bs!3,tie2bs!4).Tie2(ang1bs!4,ang2bs,loc~j,pY~dp,tie1bs,veptpbs).Tie2(ang1bs!3,ang2bs,loc~j,pY~p,tie1bs,veptpbs!5).Tie2(ang1bs!2,ang2bs,loc~j,pY~p,tie1bs,veptpbs).Tie2(ang1bs!1,ang2bs,loc~j,pY~p,tie1bs,veptpbs).VEPTP(tie2bs!5)] -> [VEPTP(tie2bs)] + [Ang1_4(tie2bs!1,tie2bs!2,tie2bs!3,tie2bs!4).Tie2(ang1bs!4,ang2bs,loc~j,pY~dp,tie1bs,veptpbs).Tie2(ang1bs!3,ang2bs,loc~j,…
[Ang2_4(tie2bs!1,tie2bs!2,tie2bs!3,tie2bs!4).Tie1(loc~j,pY~p,tie2bs!5).Tie2(ang1bs,ang2bs!1,loc~j,pY~p,tie1bs!5,veptpbs).Tie2(ang1bs,ang2bs!4,loc~j,pY~p,tie1bs,veptpbs!6).Tie2(ang1bs,ang2bs!3,loc~j,pY~p,tie1bs,veptpbs).Tie2(ang1bs,ang2bs!2,loc~j,pY~p,tie1bs,veptpbs).VEPTP(tie2bs!6)] -> [VEPTP(tie2bs)] + [Ang2_4(tie2bs!1,tie2bs!2,tie2bs!3,tie2bs!4).Tie1(loc~j,pY~p,tie2bs!5).Tie2(ang1bs,ang2bs!4,lo…
[Ang2_4(tie2bs!1,tie2bs!2,tie2bs!3,tie2bs!4).Tie1(loc~j,pY~dp,tie2bs!5).Tie2(ang1bs,ang2bs!1,loc~j,pY~p,tie1bs!5,veptpbs).Tie2(ang1bs,ang2bs!4,loc~j,pY~p,tie1bs,veptpbs!6).Tie2(ang1bs,ang2bs!3,loc~j,pY~p,tie1bs,veptpbs!7).Tie2(ang1bs,ang2bs!2,loc~j,pY~p,tie1bs,veptpbs).VEPTP(tie2bs!6).VEPTP(tie2bs!7)] -> [VEPTP(tie2bs)] + [Ang2_4(tie2bs!1,tie2bs!2,tie2bs!3,tie2bs!4).Tie1(loc~j,pY~dp,tie2bs!5).Tie…
[Ang2_4(tie2bs!1,tie2bs!2,tie2bs!3,tie2bs!4).Tie2(ang1bs,ang2bs!4,loc~j,pY~p,tie1bs,veptpbs!5).Tie2(ang1bs,ang2bs!3,loc~j,pY~p,tie1bs,veptpbs!6).Tie2(ang1bs,ang2bs!2,loc~j,pY~p,tie1bs,veptpbs!7).Tie2(ang1bs,ang2bs!1,loc~j,pY~p,tie1bs,veptpbs).VEPTP(tie2bs!5).VEPTP(tie2bs!6).VEPTP(tie2bs!7)] -> [VEPTP(tie2bs)] + [Ang2_4(tie2bs!1,tie2bs!2,tie2bs!3,tie2bs!4).Tie2(ang1bs,ang2bs!4,loc~j,pY~dp,tie1bs,v…
[Ang2_4(tie2bs!1,tie2bs!2,tie2bs!3,tie2bs!4).Tie2(ang1bs,ang2bs!4,loc~j,pY~dp,tie1bs,veptpbs).Tie2(ang1bs,ang2bs!3,loc~j,pY~p,tie1bs,veptpbs!5).Tie2(ang1bs,ang2bs!2,loc~j,pY~p,tie1bs,veptpbs).Tie2(ang1bs,ang2bs!1,loc~j,pY~p,tie1bs,veptpbs).VEPTP(tie2bs!5)] -> [VEPTP(tie2bs)] + [Ang2_4(tie2bs!1,tie2bs!2,tie2bs!3,tie2bs!4).Tie2(ang1bs,ang2bs!4,loc~j,pY~dp,tie1bs,veptpbs).Tie2(ang1bs,ang2bs!3,loc~j,…
[PI3K(state~inactive)] + [Ang1_4(tie2bs!1,tie2bs!2,tie2bs!3,tie2bs!4).Tie1(loc~j,pY~p,tie2bs!5).Tie2(ang1bs!1,ang2bs,loc~j,pY~p,tie1bs!5,veptpbs).Tie2(ang1bs!4,ang2bs,loc~j,pY~p,tie1bs,veptpbs!6).Tie2(ang1bs!3,ang2bs,loc~j,pY~p,tie1bs,veptpbs).Tie2(ang1bs!2,ang2bs,loc~j,pY~p,tie1bs,veptpbs).VEPTP(tie2bs!6)] -> [PI3K(state~active)] + [Ang1_4(tie2bs!1,tie2bs!2,tie2bs!3,tie2bs!4).Tie1(loc~j,pY~p,tie…
[PI3K(state~inactive)] + [Ang2_4(tie2bs!1,tie2bs!2,tie2bs!3,tie2bs!4).Tie1(loc~j,pY~p,tie2bs!5).Tie2(ang1bs,ang2bs!1,loc~j,pY~p,tie1bs!5,veptpbs).Tie2(ang1bs,ang2bs!4,loc~j,pY~p,tie1bs,veptpbs!6).Tie2(ang1bs,ang2bs!3,loc~j,pY~p,tie1bs,veptpbs).Tie2(ang1bs,ang2bs!2,loc~j,pY~p,tie1bs,veptpbs).VEPTP(tie2bs!6)] -> [PI3K(state~active)] + [Ang2_4(tie2bs!1,tie2bs!2,tie2bs!3,tie2bs!4).Tie1(loc~j,pY~p,tie…
[PI3K(state~inactive)] + [Ang1_4(tie2bs!1,tie2bs!2,tie2bs!3,tie2bs!4).Tie1(loc~j,pY~dp,tie2bs!5).Tie2(ang1bs!1,ang2bs,loc~j,pY~p,tie1bs!5,veptpbs).Tie2(ang1bs!4,ang2bs,loc~j,pY~p,tie1bs,veptpbs!6).Tie2(ang1bs!3,ang2bs,loc~j,pY~p,tie1bs,veptpbs!7).Tie2(ang1bs!2,ang2bs,loc~j,pY~p,tie1bs,veptpbs).VEPTP(tie2bs!6).VEPTP(tie2bs!7)] -> [PI3K(state~active)] + [Ang1_4(tie2bs!1,tie2bs!2,tie2bs!3,tie2bs!4).…
[PI3K(state~inactive)] + [Ang2_4(tie2bs!1,tie2bs!2,tie2bs!3,tie2bs!4).Tie1(loc~j,pY~dp,tie2bs!5).Tie2(ang1bs,ang2bs!1,loc~j,pY~p,tie1bs!5,veptpbs).Tie2(ang1bs,ang2bs!4,loc~j,pY~p,tie1bs,veptpbs!6).Tie2(ang1bs,ang2bs!3,loc~j,pY~p,tie1bs,veptpbs!7).Tie2(ang1bs,ang2bs!2,loc~j,pY~p,tie1bs,veptpbs).VEPTP(tie2bs!6).VEPTP(tie2bs!7)] -> [PI3K(state~active)] + [Ang2_4(tie2bs!1,tie2bs!2,tie2bs!3,tie2bs!4).…
[PI3K(state~inactive)] + [Ang1_4(tie2bs!1,tie2bs!2,tie2bs!3,tie2bs!4).Tie2(ang1bs!4,ang2bs,loc~j,pY~p,tie1bs,veptpbs!5).Tie2(ang1bs!3,ang2bs,loc~j,pY~p,tie1bs,veptpbs!6).Tie2(ang1bs!2,ang2bs,loc~j,pY~p,tie1bs,veptpbs!7).Tie2(ang1bs!1,ang2bs,loc~j,pY~p,tie1bs,veptpbs).VEPTP(tie2bs!5).VEPTP(tie2bs!6).VEPTP(tie2bs!7)] -> [PI3K(state~active)] + [Ang1_4(tie2bs!1,tie2bs!2,tie2bs!3,tie2bs!4).Tie2(ang1bs…
[PI3K(state~inactive)] + [Ang2_4(tie2bs!1,tie2bs!2,tie2bs!3,tie2bs!4).Tie2(ang1bs,ang2bs!4,loc~j,pY~p,tie1bs,veptpbs!5).Tie2(ang1bs,ang2bs!3,loc~j,pY~p,tie1bs,veptpbs!6).Tie2(ang1bs,ang2bs!2,loc~j,pY~p,tie1bs,veptpbs!7).Tie2(ang1bs,ang2bs!1,loc~j,pY~p,tie1bs,veptpbs).VEPTP(tie2bs!5).VEPTP(tie2bs!6).VEPTP(tie2bs!7)] -> [PI3K(state~active)] + [Ang2_4(tie2bs!1,tie2bs!2,tie2bs!3,tie2bs!4).Tie2(ang1bs…
[PI3K(state~inactive)] + [Ang1_4(tie2bs!1,tie2bs!2,tie2bs!3,tie2bs!4).Tie2(ang1bs!4,ang2bs,loc~j,pY~dp,tie1bs,veptpbs).Tie2(ang1bs!3,ang2bs,loc~j,pY~p,tie1bs,veptpbs!5).Tie2(ang1bs!2,ang2bs,loc~j,pY~p,tie1bs,veptpbs).Tie2(ang1bs!1,ang2bs,loc~j,pY~p,tie1bs,veptpbs).VEPTP(tie2bs!5)] -> [PI3K(state~active)] + [Ang1_4(tie2bs!1,tie2bs!2,tie2bs!3,tie2bs!4).Tie2(ang1bs!4,ang2bs,loc~j,pY~dp,tie1bs,veptpb…
[PI3K(state~inactive)] + [Ang2_4(tie2bs!1,tie2bs!2,tie2bs!3,tie2bs!4).Tie2(ang1bs,ang2bs!4,loc~j,pY~dp,tie1bs,veptpbs).Tie2(ang1bs,ang2bs!3,loc~j,pY~p,tie1bs,veptpbs!5).Tie2(ang1bs,ang2bs!2,loc~j,pY~p,tie1bs,veptpbs).Tie2(ang1bs,ang2bs!1,loc~j,pY~p,tie1bs,veptpbs).VEPTP(tie2bs!5)] -> [PI3K(state~active)] + [Ang2_4(tie2bs!1,tie2bs!2,tie2bs!3,tie2bs!4).Tie2(ang1bs,ang2bs!4,loc~j,pY~dp,tie1bs,veptpb…
[PI3K(state~inactive)] + [Ang1_4(tie2bs!1,tie2bs!2,tie2bs!3,tie2bs!4).Tie1(loc~j,pY~dp,tie2bs!5).Tie2(ang1bs!4,ang2bs,loc~j,pY~dp,tie1bs,veptpbs).Tie2(ang1bs!1,ang2bs,loc~j,pY~p,tie1bs!5,veptpbs).Tie2(ang1bs!3,ang2bs,loc~j,pY~p,tie1bs,veptpbs).Tie2(ang1bs!2,ang2bs,loc~j,pY~p,tie1bs,veptpbs)] -> [PI3K(state~active)] + [Ang1_4(tie2bs!1,tie2bs!2,tie2bs!3,tie2bs!4).Tie1(loc~j,pY~dp,tie2bs!5).Tie2(ang…
[PI3K(state~inactive)] + [Ang2_4(tie2bs!1,tie2bs!2,tie2bs!3,tie2bs!4).Tie1(loc~j,pY~dp,tie2bs!5).Tie2(ang1bs,ang2bs!4,loc~j,pY~dp,tie1bs,veptpbs).Tie2(ang1bs,ang2bs!1,loc~j,pY~p,tie1bs!5,veptpbs).Tie2(ang1bs,ang2bs!3,loc~j,pY~p,tie1bs,veptpbs).Tie2(ang1bs,ang2bs!2,loc~j,pY~p,tie1bs,veptpbs)] -> [PI3K(state~active)] + [Ang2_4(tie2bs!1,tie2bs!2,tie2bs!3,tie2bs!4).Tie1(loc~j,pY~dp,tie2bs!5).Tie2(ang…
[PDK1(PHpdk1!1,aktbd).PI(PIsite~4P!1)] -> [PDK1(PHpdk1,aktbd)] + [PI(PIsite~4P)]
[Akt(PHakt!1,S473~S,T308~S).PI(PIsite~4P!1)] -> [Akt(PHakt,S473~S,T308~S)] + [PI(PIsite~4P)]
[Akt(PHakt!1,S473~S,T308~S).PI(PIsite~4P!1)] -> [Akt(PHakt!1,S473~pS,T308~S).PI(PIsite~4P!1)]
[RhoA(G~GDP,mDiabs)] + [Ang1_4(tie2bs!1,tie2bs!2,tie2bs!3,tie2bs!4).Tie1(loc~j,pY~p,tie2bs!5).Tie2(ang1bs!1,ang2bs,loc~j,pY~p,tie1bs!5,veptpbs).Tie2(ang1bs!4,ang2bs,loc~j,pY~p,tie1bs,veptpbs!6).Tie2(ang1bs!3,ang2bs,loc~j,pY~p,tie1bs,veptpbs).Tie2(ang1bs!2,ang2bs,loc~j,pY~p,tie1bs,veptpbs).VEPTP(tie2bs!6)] -> [RhoA(G~GTP,mDiabs)] + [Ang1_4(tie2bs!1,tie2bs!2,tie2bs!3,tie2bs!4).Tie1(loc~j,pY~p,tie2b…
[RhoA(G~GDP,mDiabs)] + [Ang2_4(tie2bs!1,tie2bs!2,tie2bs!3,tie2bs!4).Tie1(loc~j,pY~p,tie2bs!5).Tie2(ang1bs,ang2bs!1,loc~j,pY~p,tie1bs!5,veptpbs).Tie2(ang1bs,ang2bs!4,loc~j,pY~p,tie1bs,veptpbs!6).Tie2(ang1bs,ang2bs!3,loc~j,pY~p,tie1bs,veptpbs).Tie2(ang1bs,ang2bs!2,loc~j,pY~p,tie1bs,veptpbs).VEPTP(tie2bs!6)] -> [RhoA(G~GTP,mDiabs)] + [Ang2_4(tie2bs!1,tie2bs!2,tie2bs!3,tie2bs!4).Tie1(loc~j,pY~p,tie2b…
[RhoA(G~GDP,mDiabs)] + [Ang1_4(tie2bs!1,tie2bs!2,tie2bs!3,tie2bs!4).Tie1(loc~j,pY~dp,tie2bs!5).Tie2(ang1bs!1,ang2bs,loc~j,pY~p,tie1bs!5,veptpbs).Tie2(ang1bs!4,ang2bs,loc~j,pY~p,tie1bs,veptpbs!6).Tie2(ang1bs!3,ang2bs,loc~j,pY~p,tie1bs,veptpbs!7).Tie2(ang1bs!2,ang2bs,loc~j,pY~p,tie1bs,veptpbs).VEPTP(tie2bs!6).VEPTP(tie2bs!7)] -> [RhoA(G~GTP,mDiabs)] + [Ang1_4(tie2bs!1,tie2bs!2,tie2bs!3,tie2bs!4).Ti…
[RhoA(G~GDP,mDiabs)] + [Ang2_4(tie2bs!1,tie2bs!2,tie2bs!3,tie2bs!4).Tie1(loc~j,pY~dp,tie2bs!5).Tie2(ang1bs,ang2bs!1,loc~j,pY~p,tie1bs!5,veptpbs).Tie2(ang1bs,ang2bs!4,loc~j,pY~p,tie1bs,veptpbs!6).Tie2(ang1bs,ang2bs!3,loc~j,pY~p,tie1bs,veptpbs!7).Tie2(ang1bs,ang2bs!2,loc~j,pY~p,tie1bs,veptpbs).VEPTP(tie2bs!6).VEPTP(tie2bs!7)] -> [RhoA(G~GTP,mDiabs)] + [Ang2_4(tie2bs!1,tie2bs!2,tie2bs!3,tie2bs!4).Ti…
[RhoA(G~GDP,mDiabs)] + [Ang1_4(tie2bs!1,tie2bs!2,tie2bs!3,tie2bs!4).Tie2(ang1bs!4,ang2bs,loc~j,pY~p,tie1bs,veptpbs!5).Tie2(ang1bs!3,ang2bs,loc~j,pY~p,tie1bs,veptpbs!6).Tie2(ang1bs!2,ang2bs,loc~j,pY~p,tie1bs,veptpbs!7).Tie2(ang1bs!1,ang2bs,loc~j,pY~p,tie1bs,veptpbs).VEPTP(tie2bs!5).VEPTP(tie2bs!6).VEPTP(tie2bs!7)] -> [RhoA(G~GTP,mDiabs)] + [Ang1_4(tie2bs!1,tie2bs!2,tie2bs!3,tie2bs!4).Tie2(ang1bs!4…
[RhoA(G~GDP,mDiabs)] + [Ang2_4(tie2bs!1,tie2bs!2,tie2bs!3,tie2bs!4).Tie2(ang1bs,ang2bs!4,loc~j,pY~p,tie1bs,veptpbs!5).Tie2(ang1bs,ang2bs!3,loc~j,pY~p,tie1bs,veptpbs!6).Tie2(ang1bs,ang2bs!2,loc~j,pY~p,tie1bs,veptpbs!7).Tie2(ang1bs,ang2bs!1,loc~j,pY~p,tie1bs,veptpbs).VEPTP(tie2bs!5).VEPTP(tie2bs!6).VEPTP(tie2bs!7)] -> [RhoA(G~GTP,mDiabs)] + [Ang2_4(tie2bs!1,tie2bs!2,tie2bs!3,tie2bs!4).Tie2(ang1bs,a…
[RhoA(G~GDP,mDiabs)] + [Ang1_4(tie2bs!1,tie2bs!2,tie2bs!3,tie2bs!4).Tie2(ang1bs!4,ang2bs,loc~j,pY~dp,tie1bs,veptpbs).Tie2(ang1bs!3,ang2bs,loc~j,pY~p,tie1bs,veptpbs!5).Tie2(ang1bs!2,ang2bs,loc~j,pY~p,tie1bs,veptpbs).Tie2(ang1bs!1,ang2bs,loc~j,pY~p,tie1bs,veptpbs).VEPTP(tie2bs!5)] -> [RhoA(G~GTP,mDiabs)] + [Ang1_4(tie2bs!1,tie2bs!2,tie2bs!3,tie2bs!4).Tie2(ang1bs!4,ang2bs,loc~j,pY~dp,tie1bs,veptpbs)…
[RhoA(G~GDP,mDiabs)] + [Ang2_4(tie2bs!1,tie2bs!2,tie2bs!3,tie2bs!4).Tie2(ang1bs,ang2bs!4,loc~j,pY~dp,tie1bs,veptpbs).Tie2(ang1bs,ang2bs!3,loc~j,pY~p,tie1bs,veptpbs!5).Tie2(ang1bs,ang2bs!2,loc~j,pY~p,tie1bs,veptpbs).Tie2(ang1bs,ang2bs!1,loc~j,pY~p,tie1bs,veptpbs).VEPTP(tie2bs!5)] -> [RhoA(G~GTP,mDiabs)] + [Ang2_4(tie2bs!1,tie2bs!2,tie2bs!3,tie2bs!4).Tie2(ang1bs,ang2bs!4,loc~j,pY~dp,tie1bs,veptpbs)…
[RhoA(G~GDP,mDiabs)] + [Ang1_4(tie2bs!1,tie2bs!2,tie2bs!3,tie2bs!4).Tie1(loc~j,pY~dp,tie2bs!5).Tie2(ang1bs!4,ang2bs,loc~j,pY~dp,tie1bs,veptpbs).Tie2(ang1bs!1,ang2bs,loc~j,pY~p,tie1bs!5,veptpbs).Tie2(ang1bs!3,ang2bs,loc~j,pY~p,tie1bs,veptpbs).Tie2(ang1bs!2,ang2bs,loc~j,pY~p,tie1bs,veptpbs)] -> [RhoA(G~GTP,mDiabs)] + [Ang1_4(tie2bs!1,tie2bs!2,tie2bs!3,tie2bs!4).Tie1(loc~j,pY~dp,tie2bs!5).Tie2(ang1b…
[RhoA(G~GDP,mDiabs)] + [Ang2_4(tie2bs!1,tie2bs!2,tie2bs!3,tie2bs!4).Tie1(loc~j,pY~dp,tie2bs!5).Tie2(ang1bs,ang2bs!4,loc~j,pY~dp,tie1bs,veptpbs).Tie2(ang1bs,ang2bs!1,loc~j,pY~p,tie1bs!5,veptpbs).Tie2(ang1bs,ang2bs!3,loc~j,pY~p,tie1bs,veptpbs).Tie2(ang1bs,ang2bs!2,loc~j,pY~p,tie1bs,veptpbs)] -> [RhoA(G~GTP,mDiabs)] + [Ang2_4(tie2bs!1,tie2bs!2,tie2bs!3,tie2bs!4).Tie1(loc~j,pY~dp,tie2bs!5).Tie2(ang1b…
[RhoA(G~GTP,mDiabs!1).Src(Y1~Y,mDiabs!2).mDia(RhoAbs!1,srcbs!2)] -> [Src(Y1~Y,mDiabs)] + [RhoA(G~GTP,mDiabs!1).mDia(RhoAbs!1,srcbs)]
[ABIN2(state~inactive)] + [Ang1_4(tie2bs!1,tie2bs!2,tie2bs!3,tie2bs!4).Tie1(loc~j,pY~p,tie2bs!5).Tie2(ang1bs!1,ang2bs,loc~j,pY~p,tie1bs!5,veptpbs).Tie2(ang1bs!4,ang2bs,loc~j,pY~p,tie1bs,veptpbs!6).Tie2(ang1bs!3,ang2bs,loc~j,pY~p,tie1bs,veptpbs).Tie2(ang1bs!2,ang2bs,loc~j,pY~p,tie1bs,veptpbs).VEPTP(tie2bs!6)] -> [ABIN2(state~active)] + [Ang1_4(tie2bs!1,tie2bs!2,tie2bs!3,tie2bs!4).Tie1(loc~j,pY~p,t…
[ABIN2(state~inactive)] + [Ang2_4(tie2bs!1,tie2bs!2,tie2bs!3,tie2bs!4).Tie1(loc~j,pY~p,tie2bs!5).Tie2(ang1bs,ang2bs!1,loc~j,pY~p,tie1bs!5,veptpbs).Tie2(ang1bs,ang2bs!4,loc~j,pY~p,tie1bs,veptpbs!6).Tie2(ang1bs,ang2bs!3,loc~j,pY~p,tie1bs,veptpbs).Tie2(ang1bs,ang2bs!2,loc~j,pY~p,tie1bs,veptpbs).VEPTP(tie2bs!6)] -> [ABIN2(state~active)] + [Ang2_4(tie2bs!1,tie2bs!2,tie2bs!3,tie2bs!4).Tie1(loc~j,pY~p,t…
[ABIN2(state~inactive)] + [Ang1_4(tie2bs!1,tie2bs!2,tie2bs!3,tie2bs!4).Tie1(loc~j,pY~dp,tie2bs!5).Tie2(ang1bs!1,ang2bs,loc~j,pY~p,tie1bs!5,veptpbs).Tie2(ang1bs!4,ang2bs,loc~j,pY~p,tie1bs,veptpbs!6).Tie2(ang1bs!3,ang2bs,loc~j,pY~p,tie1bs,veptpbs!7).Tie2(ang1bs!2,ang2bs,loc~j,pY~p,tie1bs,veptpbs).VEPTP(tie2bs!6).VEPTP(tie2bs!7)] -> [ABIN2(state~active)] + [Ang1_4(tie2bs!1,tie2bs!2,tie2bs!3,tie2bs!4…
[ABIN2(state~inactive)] + [Ang2_4(tie2bs!1,tie2bs!2,tie2bs!3,tie2bs!4).Tie1(loc~j,pY~dp,tie2bs!5).Tie2(ang1bs,ang2bs!1,loc~j,pY~p,tie1bs!5,veptpbs).Tie2(ang1bs,ang2bs!4,loc~j,pY~p,tie1bs,veptpbs!6).Tie2(ang1bs,ang2bs!3,loc~j,pY~p,tie1bs,veptpbs!7).Tie2(ang1bs,ang2bs!2,loc~j,pY~p,tie1bs,veptpbs).VEPTP(tie2bs!6).VEPTP(tie2bs!7)] -> [ABIN2(state~active)] + [Ang2_4(tie2bs!1,tie2bs!2,tie2bs!3,tie2bs!4…
[ABIN2(state~inactive)] + [Ang1_4(tie2bs!1,tie2bs!2,tie2bs!3,tie2bs!4).Tie2(ang1bs!4,ang2bs,loc~j,pY~p,tie1bs,veptpbs!5).Tie2(ang1bs!3,ang2bs,loc~j,pY~p,tie1bs,veptpbs!6).Tie2(ang1bs!2,ang2bs,loc~j,pY~p,tie1bs,veptpbs!7).Tie2(ang1bs!1,ang2bs,loc~j,pY~p,tie1bs,veptpbs).VEPTP(tie2bs!5).VEPTP(tie2bs!6).VEPTP(tie2bs!7)] -> [ABIN2(state~active)] + [Ang1_4(tie2bs!1,tie2bs!2,tie2bs!3,tie2bs!4).Tie2(ang1…
[ABIN2(state~inactive)] + [Ang2_4(tie2bs!1,tie2bs!2,tie2bs!3,tie2bs!4).Tie2(ang1bs,ang2bs!4,loc~j,pY~p,tie1bs,veptpbs!5).Tie2(ang1bs,ang2bs!3,loc~j,pY~p,tie1bs,veptpbs!6).Tie2(ang1bs,ang2bs!2,loc~j,pY~p,tie1bs,veptpbs!7).Tie2(ang1bs,ang2bs!1,loc~j,pY~p,tie1bs,veptpbs).VEPTP(tie2bs!5).VEPTP(tie2bs!6).VEPTP(tie2bs!7)] -> [ABIN2(state~active)] + [Ang2_4(tie2bs!1,tie2bs!2,tie2bs!3,tie2bs!4).Tie2(ang1…
[ABIN2(state~inactive)] + [Ang1_4(tie2bs!1,tie2bs!2,tie2bs!3,tie2bs!4).Tie2(ang1bs!4,ang2bs,loc~j,pY~dp,tie1bs,veptpbs).Tie2(ang1bs!3,ang2bs,loc~j,pY~p,tie1bs,veptpbs!5).Tie2(ang1bs!2,ang2bs,loc~j,pY~p,tie1bs,veptpbs).Tie2(ang1bs!1,ang2bs,loc~j,pY~p,tie1bs,veptpbs).VEPTP(tie2bs!5)] -> [ABIN2(state~active)] + [Ang1_4(tie2bs!1,tie2bs!2,tie2bs!3,tie2bs!4).Tie2(ang1bs!4,ang2bs,loc~j,pY~dp,tie1bs,vept…
[ABIN2(state~inactive)] + [Ang2_4(tie2bs!1,tie2bs!2,tie2bs!3,tie2bs!4).Tie2(ang1bs,ang2bs!4,loc~j,pY~dp,tie1bs,veptpbs).Tie2(ang1bs,ang2bs!3,loc~j,pY~p,tie1bs,veptpbs!5).Tie2(ang1bs,ang2bs!2,loc~j,pY~p,tie1bs,veptpbs).Tie2(ang1bs,ang2bs!1,loc~j,pY~p,tie1bs,veptpbs).VEPTP(tie2bs!5)] -> [ABIN2(state~active)] + [Ang2_4(tie2bs!1,tie2bs!2,tie2bs!3,tie2bs!4).Tie2(ang1bs,ang2bs!4,loc~j,pY~dp,tie1bs,vept…
[ABIN2(state~inactive)] + [Ang1_4(tie2bs!1,tie2bs!2,tie2bs!3,tie2bs!4).Tie1(loc~j,pY~dp,tie2bs!5).Tie2(ang1bs!4,ang2bs,loc~j,pY~dp,tie1bs,veptpbs).Tie2(ang1bs!1,ang2bs,loc~j,pY~p,tie1bs!5,veptpbs).Tie2(ang1bs!3,ang2bs,loc~j,pY~p,tie1bs,veptpbs).Tie2(ang1bs!2,ang2bs,loc~j,pY~p,tie1bs,veptpbs)] -> [ABIN2(state~active)] + [Ang1_4(tie2bs!1,tie2bs!2,tie2bs!3,tie2bs!4).Tie1(loc~j,pY~dp,tie2bs!5).Tie2(a…
[ABIN2(state~inactive)] + [Ang2_4(tie2bs!1,tie2bs!2,tie2bs!3,tie2bs!4).Tie1(loc~j,pY~dp,tie2bs!5).Tie2(ang1bs,ang2bs!4,loc~j,pY~dp,tie1bs,veptpbs).Tie2(ang1bs,ang2bs!1,loc~j,pY~p,tie1bs!5,veptpbs).Tie2(ang1bs,ang2bs!3,loc~j,pY~p,tie1bs,veptpbs).Tie2(ang1bs,ang2bs!2,loc~j,pY~p,tie1bs,veptpbs)] -> [ABIN2(state~active)] + [Ang2_4(tie2bs!1,tie2bs!2,tie2bs!3,tie2bs!4).Tie1(loc~j,pY~dp,tie2bs!5).Tie2(a…
[VEPTP(tie2bs)] + [Ang1_4(tie2bs!1,tie2bs!2,tie2bs!3,tie2bs!4).Tie1(loc~j,pY~p,tie2bs!5).Tie2(ang1bs!1,ang2bs,loc~j,pY~p,tie1bs!5,veptpbs).Tie2(ang1bs!4,ang2bs,loc~j,pY~p,tie1bs,veptpbs!6).Tie2(ang1bs!3,ang2bs,loc~j,pY~p,tie1bs,veptpbs!7).Tie2(ang1bs!2,ang2bs,loc~j,pY~p,tie1bs,veptpbs).VEPTP(tie2bs!6).VEPTP(tie2bs!7)] -> [Ang1_4(tie2bs!1,tie2bs!2,tie2bs!3,tie2bs!4).Tie1(loc~j,pY~p,tie2bs!5).Tie2(…
[VEPTP(tie2bs)] + [Ang2_4(tie2bs!1,tie2bs!2,tie2bs!3,tie2bs!4).Tie1(loc~j,pY~p,tie2bs!5).Tie2(ang1bs,ang2bs!1,loc~j,pY~p,tie1bs!5,veptpbs).Tie2(ang1bs,ang2bs!4,loc~j,pY~p,tie1bs,veptpbs!6).Tie2(ang1bs,ang2bs!3,loc~j,pY~p,tie1bs,veptpbs!7).Tie2(ang1bs,ang2bs!2,loc~j,pY~p,tie1bs,veptpbs).VEPTP(tie2bs!6).VEPTP(tie2bs!7)] -> [Ang2_4(tie2bs!1,tie2bs!2,tie2bs!3,tie2bs!4).Tie1(loc~j,pY~p,tie2bs!5).Tie2(…
[VEPTP(tie2bs)] + [Ang1_4(tie2bs!1,tie2bs!2,tie2bs!3,tie2bs!4).Tie2(ang1bs!4,ang2bs,loc~j,pY~dp,tie1bs,veptpbs).Tie2(ang1bs!3,ang2bs,loc~j,pY~p,tie1bs,veptpbs!5).Tie2(ang1bs!2,ang2bs,loc~j,pY~p,tie1bs,veptpbs!6).Tie2(ang1bs!1,ang2bs,loc~j,pY~p,tie1bs,veptpbs).VEPTP(tie2bs!5).VEPTP(tie2bs!6)] -> [Ang1_4(tie2bs!1,tie2bs!2,tie2bs!3,tie2bs!4).Tie2(ang1bs!4,ang2bs,loc~j,pY~dp,tie1bs,veptpbs).Tie2(ang1…
[VEPTP(tie2bs)] + [Ang2_4(tie2bs!1,tie2bs!2,tie2bs!3,tie2bs!4).Tie2(ang1bs,ang2bs!4,loc~j,pY~dp,tie1bs,veptpbs).Tie2(ang1bs,ang2bs!3,loc~j,pY~p,tie1bs,veptpbs!5).Tie2(ang1bs,ang2bs!2,loc~j,pY~p,tie1bs,veptpbs!6).Tie2(ang1bs,ang2bs!1,loc~j,pY~p,tie1bs,veptpbs).VEPTP(tie2bs!5).VEPTP(tie2bs!6)] -> [Ang2_4(tie2bs!1,tie2bs!2,tie2bs!3,tie2bs!4).Tie2(ang1bs,ang2bs!4,loc~j,pY~dp,tie1bs,veptpbs).Tie2(ang1…
[VEPTP(tie2bs)] + [Ang1_4(tie2bs!1,tie2bs!2,tie2bs!3,tie2bs!4).Tie1(loc~j,pY~dp,tie2bs!5).Tie2(ang1bs!4,ang2bs,loc~j,pY~dp,tie1bs,veptpbs).Tie2(ang1bs!1,ang2bs,loc~j,pY~p,tie1bs!5,veptpbs).Tie2(ang1bs!3,ang2bs,loc~j,pY~p,tie1bs,veptpbs!6).Tie2(ang1bs!2,ang2bs,loc~j,pY~p,tie1bs,veptpbs).VEPTP(tie2bs!6)] -> [Ang1_4(tie2bs!1,tie2bs!2,tie2bs!3,tie2bs!4).Tie1(loc~j,pY~dp,tie2bs!5).Tie2(ang1bs!4,ang2bs…
[VEPTP(tie2bs)] + [Ang2_4(tie2bs!1,tie2bs!2,tie2bs!3,tie2bs!4).Tie1(loc~j,pY~dp,tie2bs!5).Tie2(ang1bs,ang2bs!4,loc~j,pY~dp,tie1bs,veptpbs).Tie2(ang1bs,ang2bs!1,loc~j,pY~p,tie1bs!5,veptpbs).Tie2(ang1bs,ang2bs!3,loc~j,pY~p,tie1bs,veptpbs!6).Tie2(ang1bs,ang2bs!2,loc~j,pY~p,tie1bs,veptpbs).VEPTP(tie2bs!6)] -> [Ang2_4(tie2bs!1,tie2bs!2,tie2bs!3,tie2bs!4).Tie1(loc~j,pY~dp,tie2bs!5).Tie2(ang1bs,ang2bs!4…
[VEPTP(tie2bs)] + [Ang1_4(tie2bs!1,tie2bs!2,tie2bs!3,tie2bs!4).Tie1(loc~j,pY~p,tie2bs!5).Tie2(ang1bs!4,ang2bs,loc~j,pY~dp,tie1bs,veptpbs).Tie2(ang1bs!1,ang2bs,loc~j,pY~p,tie1bs!5,veptpbs).Tie2(ang1bs!3,ang2bs,loc~j,pY~p,tie1bs,veptpbs).Tie2(ang1bs!2,ang2bs,loc~j,pY~p,tie1bs,veptpbs)] -> [Ang1_4(tie2bs!1,tie2bs!2,tie2bs!3,tie2bs!4).Tie1(loc~j,pY~p,tie2bs!5).Tie2(ang1bs!4,ang2bs,loc~j,pY~dp,tie1bs,…
[VEPTP(tie2bs)] + [Ang1_4(tie2bs!1,tie2bs!2,tie2bs!3,tie2bs!4).Tie2(ang1bs!4,ang2bs,loc~j,pY~dp,tie1bs,veptpbs).Tie2(ang1bs!3,ang2bs,loc~j,pY~dp,tie1bs,veptpbs).Tie2(ang1bs!2,ang2bs,loc~j,pY~p,tie1bs,veptpbs).Tie2(ang1bs!1,ang2bs,loc~j,pY~p,tie1bs,veptpbs)] -> [Ang1_4(tie2bs!1,tie2bs!2,tie2bs!3,tie2bs!4).Tie2(ang1bs!4,ang2bs,loc~j,pY~dp,tie1bs,veptpbs).Tie2(ang1bs!3,ang2bs,loc~j,pY~dp,tie1bs,vept…
[VEPTP(tie2bs)] + [Ang2_4(tie2bs!1,tie2bs!2,tie2bs!3,tie2bs!4).Tie1(loc~j,pY~p,tie2bs!5).Tie2(ang1bs,ang2bs!4,loc~j,pY~dp,tie1bs,veptpbs).Tie2(ang1bs,ang2bs!1,loc~j,pY~p,tie1bs!5,veptpbs).Tie2(ang1bs,ang2bs!3,loc~j,pY~p,tie1bs,veptpbs).Tie2(ang1bs,ang2bs!2,loc~j,pY~p,tie1bs,veptpbs)] -> [Ang2_4(tie2bs!1,tie2bs!2,tie2bs!3,tie2bs!4).Tie1(loc~j,pY~p,tie2bs!5).Tie2(ang1bs,ang2bs!4,loc~j,pY~dp,tie1bs,…
[VEPTP(tie2bs)] + [Ang2_4(tie2bs!1,tie2bs!2,tie2bs!3,tie2bs!4).Tie2(ang1bs,ang2bs!4,loc~j,pY~dp,tie1bs,veptpbs).Tie2(ang1bs,ang2bs!3,loc~j,pY~dp,tie1bs,veptpbs).Tie2(ang1bs,ang2bs!2,loc~j,pY~p,tie1bs,veptpbs).Tie2(ang1bs,ang2bs!1,loc~j,pY~p,tie1bs,veptpbs)] -> [Ang2_4(tie2bs!1,tie2bs!2,tie2bs!3,tie2bs!4).Tie2(ang1bs,ang2bs!4,loc~j,pY~dp,tie1bs,veptpbs).Tie2(ang1bs,ang2bs!3,loc~j,pY~dp,tie1bs,vept…
[Ang1_4(tie2bs!1,tie2bs!2,tie2bs!3,tie2bs!4).Tie1(loc~j,pY~p,tie2bs!5).Tie2(ang1bs!1,ang2bs,loc~j,pY~p,tie1bs!5,veptpbs).Tie2(ang1bs!4,ang2bs,loc~j,pY~p,tie1bs,veptpbs!6).Tie2(ang1bs!3,ang2bs,loc~j,pY~p,tie1bs,veptpbs!7).Tie2(ang1bs!2,ang2bs,loc~j,pY~p,tie1bs,veptpbs).VEPTP(tie2bs!6).VEPTP(tie2bs!7)] -> [VEPTP(tie2bs)] + [Ang1_4(tie2bs!1,tie2bs!2,tie2bs!3,tie2bs!4).Tie1(loc~j,pY~p,tie2bs!5).Tie2(…
[Ang2_4(tie2bs!1,tie2bs!2,tie2bs!3,tie2bs!4).Tie1(loc~j,pY~p,tie2bs!5).Tie2(ang1bs,ang2bs!1,loc~j,pY~p,tie1bs!5,veptpbs).Tie2(ang1bs,ang2bs!4,loc~j,pY~p,tie1bs,veptpbs!6).Tie2(ang1bs,ang2bs!3,loc~j,pY~p,tie1bs,veptpbs!7).Tie2(ang1bs,ang2bs!2,loc~j,pY~p,tie1bs,veptpbs).VEPTP(tie2bs!6).VEPTP(tie2bs!7)] -> [VEPTP(tie2bs)] + [Ang2_4(tie2bs!1,tie2bs!2,tie2bs!3,tie2bs!4).Tie1(loc~j,pY~p,tie2bs!5).Tie2(…
[Ang1_4(tie2bs!1,tie2bs!2,tie2bs!3,tie2bs!4).Tie1(loc~j,pY~dp,tie2bs!5).Tie2(ang1bs!1,ang2bs,loc~j,pY~p,tie1bs!5,veptpbs).Tie2(ang1bs!4,ang2bs,loc~j,pY~p,tie1bs,veptpbs!6).Tie2(ang1bs!3,ang2bs,loc~j,pY~p,tie1bs,veptpbs!7).Tie2(ang1bs!2,ang2bs,loc~j,pY~p,tie1bs,veptpbs!8).VEPTP(tie2bs!6).VEPTP(tie2bs!7).VEPTP(tie2bs!8)] -> [VEPTP(tie2bs)] + [Ang1_4(tie2bs!1,tie2bs!2,tie2bs!3,tie2bs!4).Tie1(loc~j,p…
[Ang2_4(tie2bs!1,tie2bs!2,tie2bs!3,tie2bs!4).Tie1(loc~j,pY~dp,tie2bs!5).Tie2(ang1bs,ang2bs!1,loc~j,pY~p,tie1bs!5,veptpbs).Tie2(ang1bs,ang2bs!4,loc~j,pY~p,tie1bs,veptpbs!6).Tie2(ang1bs,ang2bs!3,loc~j,pY~p,tie1bs,veptpbs!7).Tie2(ang1bs,ang2bs!2,loc~j,pY~p,tie1bs,veptpbs!8).VEPTP(tie2bs!6).VEPTP(tie2bs!7).VEPTP(tie2bs!8)] -> [VEPTP(tie2bs)] + [Ang2_4(tie2bs!1,tie2bs!2,tie2bs!3,tie2bs!4).Tie1(loc~j,p…
[Ang1_4(tie2bs!1,tie2bs!2,tie2bs!3,tie2bs!4).Tie2(ang1bs!4,ang2bs,loc~j,pY~p,tie1bs,veptpbs!5).Tie2(ang1bs!3,ang2bs,loc~j,pY~p,tie1bs,veptpbs!6).Tie2(ang1bs!2,ang2bs,loc~j,pY~p,tie1bs,veptpbs!7).Tie2(ang1bs!1,ang2bs,loc~j,pY~p,tie1bs,veptpbs!8).VEPTP(tie2bs!5).VEPTP(tie2bs!6).VEPTP(tie2bs!7).VEPTP(tie2bs!8)] -> [VEPTP(tie2bs)] + [Ang1_4(tie2bs!1,tie2bs!2,tie2bs!3,tie2bs!4).Tie2(ang1bs!4,ang2bs,lo…
[Ang2_4(tie2bs!1,tie2bs!2,tie2bs!3,tie2bs!4).Tie2(ang1bs,ang2bs!4,loc~j,pY~p,tie1bs,veptpbs!5).Tie2(ang1bs,ang2bs!3,loc~j,pY~p,tie1bs,veptpbs!6).Tie2(ang1bs,ang2bs!2,loc~j,pY~p,tie1bs,veptpbs!7).Tie2(ang1bs,ang2bs!1,loc~j,pY~p,tie1bs,veptpbs!8).VEPTP(tie2bs!5).VEPTP(tie2bs!6).VEPTP(tie2bs!7).VEPTP(tie2bs!8)] -> [VEPTP(tie2bs)] + [Ang2_4(tie2bs!1,tie2bs!2,tie2bs!3,tie2bs!4).Tie2(ang1bs,ang2bs!4,lo…
[Ang1_4(tie2bs!1,tie2bs!2,tie2bs!3,tie2bs!4).Tie2(ang1bs!4,ang2bs,loc~j,pY~dp,tie1bs,veptpbs).Tie2(ang1bs!3,ang2bs,loc~j,pY~p,tie1bs,veptpbs!5).Tie2(ang1bs!2,ang2bs,loc~j,pY~p,tie1bs,veptpbs!6).Tie2(ang1bs!1,ang2bs,loc~j,pY~p,tie1bs,veptpbs).VEPTP(tie2bs!5).VEPTP(tie2bs!6)] -> [VEPTP(tie2bs)] + [Ang1_4(tie2bs!1,tie2bs!2,tie2bs!3,tie2bs!4).Tie2(ang1bs!4,ang2bs,loc~j,pY~dp,tie1bs,veptpbs).Tie2(ang1…
[Ang2_4(tie2bs!1,tie2bs!2,tie2bs!3,tie2bs!4).Tie2(ang1bs,ang2bs!4,loc~j,pY~dp,tie1bs,veptpbs).Tie2(ang1bs,ang2bs!3,loc~j,pY~p,tie1bs,veptpbs!5).Tie2(ang1bs,ang2bs!2,loc~j,pY~p,tie1bs,veptpbs!6).Tie2(ang1bs,ang2bs!1,loc~j,pY~p,tie1bs,veptpbs).VEPTP(tie2bs!5).VEPTP(tie2bs!6)] -> [VEPTP(tie2bs)] + [Ang2_4(tie2bs!1,tie2bs!2,tie2bs!3,tie2bs!4).Tie2(ang1bs,ang2bs!4,loc~j,pY~dp,tie1bs,veptpbs).Tie2(ang1…
[Ang1_4(tie2bs!1,tie2bs!2,tie2bs!3,tie2bs!4).Tie1(loc~j,pY~dp,tie2bs!5).Tie2(ang1bs!4,ang2bs,loc~j,pY~dp,tie1bs,veptpbs).Tie2(ang1bs!1,ang2bs,loc~j,pY~p,tie1bs!5,veptpbs).Tie2(ang1bs!3,ang2bs,loc~j,pY~p,tie1bs,veptpbs!6).Tie2(ang1bs!2,ang2bs,loc~j,pY~p,tie1bs,veptpbs).VEPTP(tie2bs!6)] -> [VEPTP(tie2bs)] + [Ang1_4(tie2bs!1,tie2bs!2,tie2bs!3,tie2bs!4).Tie1(loc~j,pY~dp,tie2bs!5).Tie2(ang1bs!4,ang2bs…
[Ang2_4(tie2bs!1,tie2bs!2,tie2bs!3,tie2bs!4).Tie1(loc~j,pY~dp,tie2bs!5).Tie2(ang1bs,ang2bs!4,loc~j,pY~dp,tie1bs,veptpbs).Tie2(ang1bs,ang2bs!1,loc~j,pY~p,tie1bs!5,veptpbs).Tie2(ang1bs,ang2bs!3,loc~j,pY~p,tie1bs,veptpbs!6).Tie2(ang1bs,ang2bs!2,loc~j,pY~p,tie1bs,veptpbs).VEPTP(tie2bs!6)] -> [VEPTP(tie2bs)] + [Ang2_4(tie2bs!1,tie2bs!2,tie2bs!3,tie2bs!4).Tie1(loc~j,pY~dp,tie2bs!5).Tie2(ang1bs,ang2bs!4…
[Ang1_4(tie2bs!1,tie2bs!2,tie2bs!3,tie2bs!4).Tie1(loc~j,pY~p,tie2bs!5).Tie2(ang1bs!1,ang2bs,loc~j,pY~p,tie1bs!5,veptpbs).Tie2(ang1bs!4,ang2bs,loc~j,pY~p,tie1bs,veptpbs!6).Tie2(ang1bs!3,ang2bs,loc~j,pY~p,tie1bs,veptpbs!7).Tie2(ang1bs!2,ang2bs,loc~j,pY~p,tie1bs,veptpbs).VEPTP(tie2bs!6).VEPTP(tie2bs!7)] -> [VEPTP(tie2bs)] + [Ang1_4(tie2bs!1,tie2bs!2,tie2bs!3,tie2bs!4).Tie1(loc~j,pY~p,tie2bs!5).Tie2(…
[Ang1_4(tie2bs!1,tie2bs!2,tie2bs!3,tie2bs!4).Tie1(loc~j,pY~dp,tie2bs!5).Tie2(ang1bs!1,ang2bs,loc~j,pY~p,tie1bs!5,veptpbs).Tie2(ang1bs!4,ang2bs,loc~j,pY~p,tie1bs,veptpbs!6).Tie2(ang1bs!3,ang2bs,loc~j,pY~p,tie1bs,veptpbs!7).Tie2(ang1bs!2,ang2bs,loc~j,pY~p,tie1bs,veptpbs!8).VEPTP(tie2bs!6).VEPTP(tie2bs!7).VEPTP(tie2bs!8)] -> [VEPTP(tie2bs)] + [Ang1_4(tie2bs!1,tie2bs!2,tie2bs!3,tie2bs!4).Tie1(loc~j,p…
[Ang1_4(tie2bs!1,tie2bs!2,tie2bs!3,tie2bs!4).Tie2(ang1bs!4,ang2bs,loc~j,pY~p,tie1bs,veptpbs!5).Tie2(ang1bs!3,ang2bs,loc~j,pY~p,tie1bs,veptpbs!6).Tie2(ang1bs!2,ang2bs,loc~j,pY~p,tie1bs,veptpbs!7).Tie2(ang1bs!1,ang2bs,loc~j,pY~p,tie1bs,veptpbs!8).VEPTP(tie2bs!5).VEPTP(tie2bs!6).VEPTP(tie2bs!7).VEPTP(tie2bs!8)] -> [VEPTP(tie2bs)] + [Ang1_4(tie2bs!1,tie2bs!2,tie2bs!3,tie2bs!4).Tie2(ang1bs!4,ang2bs,lo…
[Ang1_4(tie2bs!1,tie2bs!2,tie2bs!3,tie2bs!4).Tie2(ang1bs!4,ang2bs,loc~j,pY~dp,tie1bs,veptpbs).Tie2(ang1bs!3,ang2bs,loc~j,pY~p,tie1bs,veptpbs!5).Tie2(ang1bs!2,ang2bs,loc~j,pY~p,tie1bs,veptpbs!6).Tie2(ang1bs!1,ang2bs,loc~j,pY~p,tie1bs,veptpbs).VEPTP(tie2bs!5).VEPTP(tie2bs!6)] -> [VEPTP(tie2bs)] + [Ang1_4(tie2bs!1,tie2bs!2,tie2bs!3,tie2bs!4).Tie2(ang1bs!4,ang2bs,loc~j,pY~dp,tie1bs,veptpbs).Tie2(ang1…
[Ang1_4(tie2bs!1,tie2bs!2,tie2bs!3,tie2bs!4).Tie1(loc~j,pY~dp,tie2bs!5).Tie2(ang1bs!4,ang2bs,loc~j,pY~dp,tie1bs,veptpbs).Tie2(ang1bs!1,ang2bs,loc~j,pY~p,tie1bs!5,veptpbs).Tie2(ang1bs!3,ang2bs,loc~j,pY~p,tie1bs,veptpbs!6).Tie2(ang1bs!2,ang2bs,loc~j,pY~p,tie1bs,veptpbs).VEPTP(tie2bs!6)] -> [VEPTP(tie2bs)] + [Ang1_4(tie2bs!1,tie2bs!2,tie2bs!3,tie2bs!4).Tie1(loc~j,pY~dp,tie2bs!5).Tie2(ang1bs!4,ang2bs…
[Ang2_4(tie2bs!1,tie2bs!2,tie2bs!3,tie2bs!4).Tie1(loc~j,pY~p,tie2bs!5).Tie2(ang1bs,ang2bs!1,loc~j,pY~p,tie1bs!5,veptpbs).Tie2(ang1bs,ang2bs!4,loc~j,pY~p,tie1bs,veptpbs!6).Tie2(ang1bs,ang2bs!3,loc~j,pY~p,tie1bs,veptpbs!7).Tie2(ang1bs,ang2bs!2,loc~j,pY~p,tie1bs,veptpbs).VEPTP(tie2bs!6).VEPTP(tie2bs!7)] -> [VEPTP(tie2bs)] + [Ang2_4(tie2bs!1,tie2bs!2,tie2bs!3,tie2bs!4).Tie1(loc~j,pY~p,tie2bs!5).Tie2(…
[Ang2_4(tie2bs!1,tie2bs!2,tie2bs!3,tie2bs!4).Tie1(loc~j,pY~dp,tie2bs!5).Tie2(ang1bs,ang2bs!1,loc~j,pY~p,tie1bs!5,veptpbs).Tie2(ang1bs,ang2bs!4,loc~j,pY~p,tie1bs,veptpbs!6).Tie2(ang1bs,ang2bs!3,loc~j,pY~p,tie1bs,veptpbs!7).Tie2(ang1bs,ang2bs!2,loc~j,pY~p,tie1bs,veptpbs!8).VEPTP(tie2bs!6).VEPTP(tie2bs!7).VEPTP(tie2bs!8)] -> [VEPTP(tie2bs)] + [Ang2_4(tie2bs!1,tie2bs!2,tie2bs!3,tie2bs!4).Tie1(loc~j,p…
[Ang2_4(tie2bs!1,tie2bs!2,tie2bs!3,tie2bs!4).Tie2(ang1bs,ang2bs!4,loc~j,pY~p,tie1bs,veptpbs!5).Tie2(ang1bs,ang2bs!3,loc~j,pY~p,tie1bs,veptpbs!6).Tie2(ang1bs,ang2bs!2,loc~j,pY~p,tie1bs,veptpbs!7).Tie2(ang1bs,ang2bs!1,loc~j,pY~p,tie1bs,veptpbs!8).VEPTP(tie2bs!5).VEPTP(tie2bs!6).VEPTP(tie2bs!7).VEPTP(tie2bs!8)] -> [VEPTP(tie2bs)] + [Ang2_4(tie2bs!1,tie2bs!2,tie2bs!3,tie2bs!4).Tie2(ang1bs,ang2bs!4,lo…
[Ang2_4(tie2bs!1,tie2bs!2,tie2bs!3,tie2bs!4).Tie2(ang1bs,ang2bs!4,loc~j,pY~dp,tie1bs,veptpbs).Tie2(ang1bs,ang2bs!3,loc~j,pY~p,tie1bs,veptpbs!5).Tie2(ang1bs,ang2bs!2,loc~j,pY~p,tie1bs,veptpbs!6).Tie2(ang1bs,ang2bs!1,loc~j,pY~p,tie1bs,veptpbs).VEPTP(tie2bs!5).VEPTP(tie2bs!6)] -> [VEPTP(tie2bs)] + [Ang2_4(tie2bs!1,tie2bs!2,tie2bs!3,tie2bs!4).Tie2(ang1bs,ang2bs!4,loc~j,pY~dp,tie1bs,veptpbs).Tie2(ang1…
[Ang2_4(tie2bs!1,tie2bs!2,tie2bs!3,tie2bs!4).Tie1(loc~j,pY~dp,tie2bs!5).Tie2(ang1bs,ang2bs!4,loc~j,pY~dp,tie1bs,veptpbs).Tie2(ang1bs,ang2bs!1,loc~j,pY~p,tie1bs!5,veptpbs).Tie2(ang1bs,ang2bs!3,loc~j,pY~p,tie1bs,veptpbs!6).Tie2(ang1bs,ang2bs!2,loc~j,pY~p,tie1bs,veptpbs).VEPTP(tie2bs!6)] -> [VEPTP(tie2bs)] + [Ang2_4(tie2bs!1,tie2bs!2,tie2bs!3,tie2bs!4).Tie1(loc~j,pY~dp,tie2bs!5).Tie2(ang1bs,ang2bs!4…
[PI3K(state~inactive)] + [Ang1_4(tie2bs!1,tie2bs!2,tie2bs!3,tie2bs!4).Tie1(loc~j,pY~p,tie2bs!5).Tie2(ang1bs!1,ang2bs,loc~j,pY~p,tie1bs!5,veptpbs).Tie2(ang1bs!4,ang2bs,loc~j,pY~p,tie1bs,veptpbs!6).Tie2(ang1bs!3,ang2bs,loc~j,pY~p,tie1bs,veptpbs!7).Tie2(ang1bs!2,ang2bs,loc~j,pY~p,tie1bs,veptpbs).VEPTP(tie2bs!6).VEPTP(tie2bs!7)] -> [PI3K(state~active)] + [Ang1_4(tie2bs!1,tie2bs!2,tie2bs!3,tie2bs!4).T…
[PI3K(state~inactive)] + [Ang2_4(tie2bs!1,tie2bs!2,tie2bs!3,tie2bs!4).Tie1(loc~j,pY~p,tie2bs!5).Tie2(ang1bs,ang2bs!1,loc~j,pY~p,tie1bs!5,veptpbs).Tie2(ang1bs,ang2bs!4,loc~j,pY~p,tie1bs,veptpbs!6).Tie2(ang1bs,ang2bs!3,loc~j,pY~p,tie1bs,veptpbs!7).Tie2(ang1bs,ang2bs!2,loc~j,pY~p,tie1bs,veptpbs).VEPTP(tie2bs!6).VEPTP(tie2bs!7)] -> [PI3K(state~active)] + [Ang2_4(tie2bs!1,tie2bs!2,tie2bs!3,tie2bs!4).T…
[PI3K(state~inactive)] + [Ang1_4(tie2bs!1,tie2bs!2,tie2bs!3,tie2bs!4).Tie1(loc~j,pY~dp,tie2bs!5).Tie2(ang1bs!1,ang2bs,loc~j,pY~p,tie1bs!5,veptpbs).Tie2(ang1bs!4,ang2bs,loc~j,pY~p,tie1bs,veptpbs!6).Tie2(ang1bs!3,ang2bs,loc~j,pY~p,tie1bs,veptpbs!7).Tie2(ang1bs!2,ang2bs,loc~j,pY~p,tie1bs,veptpbs!8).VEPTP(tie2bs!6).VEPTP(tie2bs!7).VEPTP(tie2bs!8)] -> [PI3K(state~active)] + [Ang1_4(tie2bs!1,tie2bs!2,t…
[PI3K(state~inactive)] + [Ang2_4(tie2bs!1,tie2bs!2,tie2bs!3,tie2bs!4).Tie1(loc~j,pY~dp,tie2bs!5).Tie2(ang1bs,ang2bs!1,loc~j,pY~p,tie1bs!5,veptpbs).Tie2(ang1bs,ang2bs!4,loc~j,pY~p,tie1bs,veptpbs!6).Tie2(ang1bs,ang2bs!3,loc~j,pY~p,tie1bs,veptpbs!7).Tie2(ang1bs,ang2bs!2,loc~j,pY~p,tie1bs,veptpbs!8).VEPTP(tie2bs!6).VEPTP(tie2bs!7).VEPTP(tie2bs!8)] -> [PI3K(state~active)] + [Ang2_4(tie2bs!1,tie2bs!2,t…
[PI3K(state~inactive)] + [Ang1_4(tie2bs!1,tie2bs!2,tie2bs!3,tie2bs!4).Tie2(ang1bs!4,ang2bs,loc~j,pY~p,tie1bs,veptpbs!5).Tie2(ang1bs!3,ang2bs,loc~j,pY~p,tie1bs,veptpbs!6).Tie2(ang1bs!2,ang2bs,loc~j,pY~p,tie1bs,veptpbs!7).Tie2(ang1bs!1,ang2bs,loc~j,pY~p,tie1bs,veptpbs!8).VEPTP(tie2bs!5).VEPTP(tie2bs!6).VEPTP(tie2bs!7).VEPTP(tie2bs!8)] -> [PI3K(state~active)] + [Ang1_4(tie2bs!1,tie2bs!2,tie2bs!3,tie…
[PI3K(state~inactive)] + [Ang2_4(tie2bs!1,tie2bs!2,tie2bs!3,tie2bs!4).Tie2(ang1bs,ang2bs!4,loc~j,pY~p,tie1bs,veptpbs!5).Tie2(ang1bs,ang2bs!3,loc~j,pY~p,tie1bs,veptpbs!6).Tie2(ang1bs,ang2bs!2,loc~j,pY~p,tie1bs,veptpbs!7).Tie2(ang1bs,ang2bs!1,loc~j,pY~p,tie1bs,veptpbs!8).VEPTP(tie2bs!5).VEPTP(tie2bs!6).VEPTP(tie2bs!7).VEPTP(tie2bs!8)] -> [PI3K(state~active)] + [Ang2_4(tie2bs!1,tie2bs!2,tie2bs!3,tie…
[PI3K(state~inactive)] + [Ang1_4(tie2bs!1,tie2bs!2,tie2bs!3,tie2bs!4).Tie2(ang1bs!4,ang2bs,loc~j,pY~dp,tie1bs,veptpbs).Tie2(ang1bs!3,ang2bs,loc~j,pY~p,tie1bs,veptpbs!5).Tie2(ang1bs!2,ang2bs,loc~j,pY~p,tie1bs,veptpbs!6).Tie2(ang1bs!1,ang2bs,loc~j,pY~p,tie1bs,veptpbs).VEPTP(tie2bs!5).VEPTP(tie2bs!6)] -> [PI3K(state~active)] + [Ang1_4(tie2bs!1,tie2bs!2,tie2bs!3,tie2bs!4).Tie2(ang1bs!4,ang2bs,loc~j,p…
[PI3K(state~inactive)] + [Ang2_4(tie2bs!1,tie2bs!2,tie2bs!3,tie2bs!4).Tie2(ang1bs,ang2bs!4,loc~j,pY~dp,tie1bs,veptpbs).Tie2(ang1bs,ang2bs!3,loc~j,pY~p,tie1bs,veptpbs!5).Tie2(ang1bs,ang2bs!2,loc~j,pY~p,tie1bs,veptpbs!6).Tie2(ang1bs,ang2bs!1,loc~j,pY~p,tie1bs,veptpbs).VEPTP(tie2bs!5).VEPTP(tie2bs!6)] -> [PI3K(state~active)] + [Ang2_4(tie2bs!1,tie2bs!2,tie2bs!3,tie2bs!4).Tie2(ang1bs,ang2bs!4,loc~j,p…
[PI3K(state~inactive)] + [Ang1_4(tie2bs!1,tie2bs!2,tie2bs!3,tie2bs!4).Tie1(loc~j,pY~dp,tie2bs!5).Tie2(ang1bs!4,ang2bs,loc~j,pY~dp,tie1bs,veptpbs).Tie2(ang1bs!1,ang2bs,loc~j,pY~p,tie1bs!5,veptpbs).Tie2(ang1bs!3,ang2bs,loc~j,pY~p,tie1bs,veptpbs!6).Tie2(ang1bs!2,ang2bs,loc~j,pY~p,tie1bs,veptpbs).VEPTP(tie2bs!6)] -> [PI3K(state~active)] + [Ang1_4(tie2bs!1,tie2bs!2,tie2bs!3,tie2bs!4).Tie1(loc~j,pY~dp,…
[PI3K(state~inactive)] + [Ang2_4(tie2bs!1,tie2bs!2,tie2bs!3,tie2bs!4).Tie1(loc~j,pY~dp,tie2bs!5).Tie2(ang1bs,ang2bs!4,loc~j,pY~dp,tie1bs,veptpbs).Tie2(ang1bs,ang2bs!1,loc~j,pY~p,tie1bs!5,veptpbs).Tie2(ang1bs,ang2bs!3,loc~j,pY~p,tie1bs,veptpbs!6).Tie2(ang1bs,ang2bs!2,loc~j,pY~p,tie1bs,veptpbs).VEPTP(tie2bs!6)] -> [PI3K(state~active)] + [Ang2_4(tie2bs!1,tie2bs!2,tie2bs!3,tie2bs!4).Tie1(loc~j,pY~dp,…
[PI3K(state~inactive)] + [Ang1_4(tie2bs!1,tie2bs!2,tie2bs!3,tie2bs!4).Tie1(loc~j,pY~p,tie2bs!5).Tie2(ang1bs!4,ang2bs,loc~j,pY~dp,tie1bs,veptpbs).Tie2(ang1bs!1,ang2bs,loc~j,pY~p,tie1bs!5,veptpbs).Tie2(ang1bs!3,ang2bs,loc~j,pY~p,tie1bs,veptpbs).Tie2(ang1bs!2,ang2bs,loc~j,pY~p,tie1bs,veptpbs)] -> [PI3K(state~active)] + [Ang1_4(tie2bs!1,tie2bs!2,tie2bs!3,tie2bs!4).Tie1(loc~j,pY~p,tie2bs!5).Tie2(ang1b…
[PI3K(state~inactive)] + [Ang1_4(tie2bs!1,tie2bs!2,tie2bs!3,tie2bs!4).Tie2(ang1bs!4,ang2bs,loc~j,pY~dp,tie1bs,veptpbs).Tie2(ang1bs!3,ang2bs,loc~j,pY~dp,tie1bs,veptpbs).Tie2(ang1bs!2,ang2bs,loc~j,pY~p,tie1bs,veptpbs).Tie2(ang1bs!1,ang2bs,loc~j,pY~p,tie1bs,veptpbs)] -> [PI3K(state~active)] + [Ang1_4(tie2bs!1,tie2bs!2,tie2bs!3,tie2bs!4).Tie2(ang1bs!4,ang2bs,loc~j,pY~dp,tie1bs,veptpbs).Tie2(ang1bs!3,…
[PI3K(state~inactive)] + [Ang2_4(tie2bs!1,tie2bs!2,tie2bs!3,tie2bs!4).Tie1(loc~j,pY~p,tie2bs!5).Tie2(ang1bs,ang2bs!4,loc~j,pY~dp,tie1bs,veptpbs).Tie2(ang1bs,ang2bs!1,loc~j,pY~p,tie1bs!5,veptpbs).Tie2(ang1bs,ang2bs!3,loc~j,pY~p,tie1bs,veptpbs).Tie2(ang1bs,ang2bs!2,loc~j,pY~p,tie1bs,veptpbs)] -> [PI3K(state~active)] + [Ang2_4(tie2bs!1,tie2bs!2,tie2bs!3,tie2bs!4).Tie1(loc~j,pY~p,tie2bs!5).Tie2(ang1b…
[PI3K(state~inactive)] + [Ang2_4(tie2bs!1,tie2bs!2,tie2bs!3,tie2bs!4).Tie2(ang1bs,ang2bs!4,loc~j,pY~dp,tie1bs,veptpbs).Tie2(ang1bs,ang2bs!3,loc~j,pY~dp,tie1bs,veptpbs).Tie2(ang1bs,ang2bs!2,loc~j,pY~p,tie1bs,veptpbs).Tie2(ang1bs,ang2bs!1,loc~j,pY~p,tie1bs,veptpbs)] -> [PI3K(state~active)] + [Ang2_4(tie2bs!1,tie2bs!2,tie2bs!3,tie2bs!4).Tie2(ang1bs,ang2bs!4,loc~j,pY~dp,tie1bs,veptpbs).Tie2(ang1bs,an…
[Akt(PHakt!1,S473~pS,T308~S).PI(PIsite~4P!1)] -> [PI(PIsite~4P)] + [Akt(PHakt,S473~pS,T308~S)]
[PDK1(PHpdk1!1,aktbd).PI(PIsite~4P!1)] + [Akt(PHakt!1,S473~pS,T308~S).PI(PIsite~4P!1)] -> [PDK1(PHpdk1!1,aktbd).PI(PIsite~4P!1)] + [Akt(PHakt!1,S473~pS,T308~pS).PI(PIsite~4P!1)]
[Akt(PHakt!1,S473~pS,T308~S).PI(PIsite~4P!1)] -> [Akt(PHakt!1,S473~S,T308~S).PI(PIsite~4P!1)]
[RhoA(G~GDP,mDiabs)] + [Ang1_4(tie2bs!1,tie2bs!2,tie2bs!3,tie2bs!4).Tie1(loc~j,pY~p,tie2bs!5).Tie2(ang1bs!1,ang2bs,loc~j,pY~p,tie1bs!5,veptpbs).Tie2(ang1bs!4,ang2bs,loc~j,pY~p,tie1bs,veptpbs!6).Tie2(ang1bs!3,ang2bs,loc~j,pY~p,tie1bs,veptpbs!7).Tie2(ang1bs!2,ang2bs,loc~j,pY~p,tie1bs,veptpbs).VEPTP(tie2bs!6).VEPTP(tie2bs!7)] -> [RhoA(G~GTP,mDiabs)] + [Ang1_4(tie2bs!1,tie2bs!2,tie2bs!3,tie2bs!4).Tie…
[RhoA(G~GDP,mDiabs)] + [Ang2_4(tie2bs!1,tie2bs!2,tie2bs!3,tie2bs!4).Tie1(loc~j,pY~p,tie2bs!5).Tie2(ang1bs,ang2bs!1,loc~j,pY~p,tie1bs!5,veptpbs).Tie2(ang1bs,ang2bs!4,loc~j,pY~p,tie1bs,veptpbs!6).Tie2(ang1bs,ang2bs!3,loc~j,pY~p,tie1bs,veptpbs!7).Tie2(ang1bs,ang2bs!2,loc~j,pY~p,tie1bs,veptpbs).VEPTP(tie2bs!6).VEPTP(tie2bs!7)] -> [RhoA(G~GTP,mDiabs)] + [Ang2_4(tie2bs!1,tie2bs!2,tie2bs!3,tie2bs!4).Tie…
[RhoA(G~GDP,mDiabs)] + [Ang1_4(tie2bs!1,tie2bs!2,tie2bs!3,tie2bs!4).Tie1(loc~j,pY~dp,tie2bs!5).Tie2(ang1bs!1,ang2bs,loc~j,pY~p,tie1bs!5,veptpbs).Tie2(ang1bs!4,ang2bs,loc~j,pY~p,tie1bs,veptpbs!6).Tie2(ang1bs!3,ang2bs,loc~j,pY~p,tie1bs,veptpbs!7).Tie2(ang1bs!2,ang2bs,loc~j,pY~p,tie1bs,veptpbs!8).VEPTP(tie2bs!6).VEPTP(tie2bs!7).VEPTP(tie2bs!8)] -> [RhoA(G~GTP,mDiabs)] + [Ang1_4(tie2bs!1,tie2bs!2,tie…
[RhoA(G~GDP,mDiabs)] + [Ang2_4(tie2bs!1,tie2bs!2,tie2bs!3,tie2bs!4).Tie1(loc~j,pY~dp,tie2bs!5).Tie2(ang1bs,ang2bs!1,loc~j,pY~p,tie1bs!5,veptpbs).Tie2(ang1bs,ang2bs!4,loc~j,pY~p,tie1bs,veptpbs!6).Tie2(ang1bs,ang2bs!3,loc~j,pY~p,tie1bs,veptpbs!7).Tie2(ang1bs,ang2bs!2,loc~j,pY~p,tie1bs,veptpbs!8).VEPTP(tie2bs!6).VEPTP(tie2bs!7).VEPTP(tie2bs!8)] -> [RhoA(G~GTP,mDiabs)] + [Ang2_4(tie2bs!1,tie2bs!2,tie…
[RhoA(G~GDP,mDiabs)] + [Ang1_4(tie2bs!1,tie2bs!2,tie2bs!3,tie2bs!4).Tie2(ang1bs!4,ang2bs,loc~j,pY~p,tie1bs,veptpbs!5).Tie2(ang1bs!3,ang2bs,loc~j,pY~p,tie1bs,veptpbs!6).Tie2(ang1bs!2,ang2bs,loc~j,pY~p,tie1bs,veptpbs!7).Tie2(ang1bs!1,ang2bs,loc~j,pY~p,tie1bs,veptpbs!8).VEPTP(tie2bs!5).VEPTP(tie2bs!6).VEPTP(tie2bs!7).VEPTP(tie2bs!8)] -> [RhoA(G~GTP,mDiabs)] + [Ang1_4(tie2bs!1,tie2bs!2,tie2bs!3,tie2b…
[RhoA(G~GDP,mDiabs)] + [Ang2_4(tie2bs!1,tie2bs!2,tie2bs!3,tie2bs!4).Tie2(ang1bs,ang2bs!4,loc~j,pY~p,tie1bs,veptpbs!5).Tie2(ang1bs,ang2bs!3,loc~j,pY~p,tie1bs,veptpbs!6).Tie2(ang1bs,ang2bs!2,loc~j,pY~p,tie1bs,veptpbs!7).Tie2(ang1bs,ang2bs!1,loc~j,pY~p,tie1bs,veptpbs!8).VEPTP(tie2bs!5).VEPTP(tie2bs!6).VEPTP(tie2bs!7).VEPTP(tie2bs!8)] -> [RhoA(G~GTP,mDiabs)] + [Ang2_4(tie2bs!1,tie2bs!2,tie2bs!3,tie2b…
[RhoA(G~GDP,mDiabs)] + [Ang1_4(tie2bs!1,tie2bs!2,tie2bs!3,tie2bs!4).Tie2(ang1bs!4,ang2bs,loc~j,pY~dp,tie1bs,veptpbs).Tie2(ang1bs!3,ang2bs,loc~j,pY~p,tie1bs,veptpbs!5).Tie2(ang1bs!2,ang2bs,loc~j,pY~p,tie1bs,veptpbs!6).Tie2(ang1bs!1,ang2bs,loc~j,pY~p,tie1bs,veptpbs).VEPTP(tie2bs!5).VEPTP(tie2bs!6)] -> [RhoA(G~GTP,mDiabs)] + [Ang1_4(tie2bs!1,tie2bs!2,tie2bs!3,tie2bs!4).Tie2(ang1bs!4,ang2bs,loc~j,pY~…
[RhoA(G~GDP,mDiabs)] + [Ang2_4(tie2bs!1,tie2bs!2,tie2bs!3,tie2bs!4).Tie2(ang1bs,ang2bs!4,loc~j,pY~dp,tie1bs,veptpbs).Tie2(ang1bs,ang2bs!3,loc~j,pY~p,tie1bs,veptpbs!5).Tie2(ang1bs,ang2bs!2,loc~j,pY~p,tie1bs,veptpbs!6).Tie2(ang1bs,ang2bs!1,loc~j,pY~p,tie1bs,veptpbs).VEPTP(tie2bs!5).VEPTP(tie2bs!6)] -> [RhoA(G~GTP,mDiabs)] + [Ang2_4(tie2bs!1,tie2bs!2,tie2bs!3,tie2bs!4).Tie2(ang1bs,ang2bs!4,loc~j,pY~…
[RhoA(G~GDP,mDiabs)] + [Ang1_4(tie2bs!1,tie2bs!2,tie2bs!3,tie2bs!4).Tie1(loc~j,pY~dp,tie2bs!5).Tie2(ang1bs!4,ang2bs,loc~j,pY~dp,tie1bs,veptpbs).Tie2(ang1bs!1,ang2bs,loc~j,pY~p,tie1bs!5,veptpbs).Tie2(ang1bs!3,ang2bs,loc~j,pY~p,tie1bs,veptpbs!6).Tie2(ang1bs!2,ang2bs,loc~j,pY~p,tie1bs,veptpbs).VEPTP(tie2bs!6)] -> [RhoA(G~GTP,mDiabs)] + [Ang1_4(tie2bs!1,tie2bs!2,tie2bs!3,tie2bs!4).Tie1(loc~j,pY~dp,ti…
[RhoA(G~GDP,mDiabs)] + [Ang2_4(tie2bs!1,tie2bs!2,tie2bs!3,tie2bs!4).Tie1(loc~j,pY~dp,tie2bs!5).Tie2(ang1bs,ang2bs!4,loc~j,pY~dp,tie1bs,veptpbs).Tie2(ang1bs,ang2bs!1,loc~j,pY~p,tie1bs!5,veptpbs).Tie2(ang1bs,ang2bs!3,loc~j,pY~p,tie1bs,veptpbs!6).Tie2(ang1bs,ang2bs!2,loc~j,pY~p,tie1bs,veptpbs).VEPTP(tie2bs!6)] -> [RhoA(G~GTP,mDiabs)] + [Ang2_4(tie2bs!1,tie2bs!2,tie2bs!3,tie2bs!4).Tie1(loc~j,pY~dp,ti…
[RhoA(G~GDP,mDiabs)] + [Ang1_4(tie2bs!1,tie2bs!2,tie2bs!3,tie2bs!4).Tie1(loc~j,pY~p,tie2bs!5).Tie2(ang1bs!4,ang2bs,loc~j,pY~dp,tie1bs,veptpbs).Tie2(ang1bs!1,ang2bs,loc~j,pY~p,tie1bs!5,veptpbs).Tie2(ang1bs!3,ang2bs,loc~j,pY~p,tie1bs,veptpbs).Tie2(ang1bs!2,ang2bs,loc~j,pY~p,tie1bs,veptpbs)] -> [RhoA(G~GTP,mDiabs)] + [Ang1_4(tie2bs!1,tie2bs!2,tie2bs!3,tie2bs!4).Tie1(loc~j,pY~p,tie2bs!5).Tie2(ang1bs!…
[RhoA(G~GDP,mDiabs)] + [Ang1_4(tie2bs!1,tie2bs!2,tie2bs!3,tie2bs!4).Tie2(ang1bs!4,ang2bs,loc~j,pY~dp,tie1bs,veptpbs).Tie2(ang1bs!3,ang2bs,loc~j,pY~dp,tie1bs,veptpbs).Tie2(ang1bs!2,ang2bs,loc~j,pY~p,tie1bs,veptpbs).Tie2(ang1bs!1,ang2bs,loc~j,pY~p,tie1bs,veptpbs)] -> [RhoA(G~GTP,mDiabs)] + [Ang1_4(tie2bs!1,tie2bs!2,tie2bs!3,tie2bs!4).Tie2(ang1bs!4,ang2bs,loc~j,pY~dp,tie1bs,veptpbs).Tie2(ang1bs!3,an…
[RhoA(G~GDP,mDiabs)] + [Ang2_4(tie2bs!1,tie2bs!2,tie2bs!3,tie2bs!4).Tie1(loc~j,pY~p,tie2bs!5).Tie2(ang1bs,ang2bs!4,loc~j,pY~dp,tie1bs,veptpbs).Tie2(ang1bs,ang2bs!1,loc~j,pY~p,tie1bs!5,veptpbs).Tie2(ang1bs,ang2bs!3,loc~j,pY~p,tie1bs,veptpbs).Tie2(ang1bs,ang2bs!2,loc~j,pY~p,tie1bs,veptpbs)] -> [RhoA(G~GTP,mDiabs)] + [Ang2_4(tie2bs!1,tie2bs!2,tie2bs!3,tie2bs!4).Tie1(loc~j,pY~p,tie2bs!5).Tie2(ang1bs,…
[RhoA(G~GDP,mDiabs)] + [Ang2_4(tie2bs!1,tie2bs!2,tie2bs!3,tie2bs!4).Tie2(ang1bs,ang2bs!4,loc~j,pY~dp,tie1bs,veptpbs).Tie2(ang1bs,ang2bs!3,loc~j,pY~dp,tie1bs,veptpbs).Tie2(ang1bs,ang2bs!2,loc~j,pY~p,tie1bs,veptpbs).Tie2(ang1bs,ang2bs!1,loc~j,pY~p,tie1bs,veptpbs)] -> [RhoA(G~GTP,mDiabs)] + [Ang2_4(tie2bs!1,tie2bs!2,tie2bs!3,tie2bs!4).Tie2(ang1bs,ang2bs!4,loc~j,pY~dp,tie1bs,veptpbs).Tie2(ang1bs,ang2…
[ABIN2(state~inactive)] + [Ang1_4(tie2bs!1,tie2bs!2,tie2bs!3,tie2bs!4).Tie1(loc~j,pY~p,tie2bs!5).Tie2(ang1bs!1,ang2bs,loc~j,pY~p,tie1bs!5,veptpbs).Tie2(ang1bs!4,ang2bs,loc~j,pY~p,tie1bs,veptpbs!6).Tie2(ang1bs!3,ang2bs,loc~j,pY~p,tie1bs,veptpbs!7).Tie2(ang1bs!2,ang2bs,loc~j,pY~p,tie1bs,veptpbs).VEPTP(tie2bs!6).VEPTP(tie2bs!7)] -> [ABIN2(state~active)] + [Ang1_4(tie2bs!1,tie2bs!2,tie2bs!3,tie2bs!4)…
[ABIN2(state~inactive)] + [Ang2_4(tie2bs!1,tie2bs!2,tie2bs!3,tie2bs!4).Tie1(loc~j,pY~p,tie2bs!5).Tie2(ang1bs,ang2bs!1,loc~j,pY~p,tie1bs!5,veptpbs).Tie2(ang1bs,ang2bs!4,loc~j,pY~p,tie1bs,veptpbs!6).Tie2(ang1bs,ang2bs!3,loc~j,pY~p,tie1bs,veptpbs!7).Tie2(ang1bs,ang2bs!2,loc~j,pY~p,tie1bs,veptpbs).VEPTP(tie2bs!6).VEPTP(tie2bs!7)] -> [ABIN2(state~active)] + [Ang2_4(tie2bs!1,tie2bs!2,tie2bs!3,tie2bs!4)…
[ABIN2(state~inactive)] + [Ang1_4(tie2bs!1,tie2bs!2,tie2bs!3,tie2bs!4).Tie1(loc~j,pY~dp,tie2bs!5).Tie2(ang1bs!1,ang2bs,loc~j,pY~p,tie1bs!5,veptpbs).Tie2(ang1bs!4,ang2bs,loc~j,pY~p,tie1bs,veptpbs!6).Tie2(ang1bs!3,ang2bs,loc~j,pY~p,tie1bs,veptpbs!7).Tie2(ang1bs!2,ang2bs,loc~j,pY~p,tie1bs,veptpbs!8).VEPTP(tie2bs!6).VEPTP(tie2bs!7).VEPTP(tie2bs!8)] -> [ABIN2(state~active)] + [Ang1_4(tie2bs!1,tie2bs!2…
[ABIN2(state~inactive)] + [Ang2_4(tie2bs!1,tie2bs!2,tie2bs!3,tie2bs!4).Tie1(loc~j,pY~dp,tie2bs!5).Tie2(ang1bs,ang2bs!1,loc~j,pY~p,tie1bs!5,veptpbs).Tie2(ang1bs,ang2bs!4,loc~j,pY~p,tie1bs,veptpbs!6).Tie2(ang1bs,ang2bs!3,loc~j,pY~p,tie1bs,veptpbs!7).Tie2(ang1bs,ang2bs!2,loc~j,pY~p,tie1bs,veptpbs!8).VEPTP(tie2bs!6).VEPTP(tie2bs!7).VEPTP(tie2bs!8)] -> [ABIN2(state~active)] + [Ang2_4(tie2bs!1,tie2bs!2…
[ABIN2(state~inactive)] + [Ang1_4(tie2bs!1,tie2bs!2,tie2bs!3,tie2bs!4).Tie2(ang1bs!4,ang2bs,loc~j,pY~p,tie1bs,veptpbs!5).Tie2(ang1bs!3,ang2bs,loc~j,pY~p,tie1bs,veptpbs!6).Tie2(ang1bs!2,ang2bs,loc~j,pY~p,tie1bs,veptpbs!7).Tie2(ang1bs!1,ang2bs,loc~j,pY~p,tie1bs,veptpbs!8).VEPTP(tie2bs!5).VEPTP(tie2bs!6).VEPTP(tie2bs!7).VEPTP(tie2bs!8)] -> [ABIN2(state~active)] + [Ang1_4(tie2bs!1,tie2bs!2,tie2bs!3,t…
[ABIN2(state~inactive)] + [Ang2_4(tie2bs!1,tie2bs!2,tie2bs!3,tie2bs!4).Tie2(ang1bs,ang2bs!4,loc~j,pY~p,tie1bs,veptpbs!5).Tie2(ang1bs,ang2bs!3,loc~j,pY~p,tie1bs,veptpbs!6).Tie2(ang1bs,ang2bs!2,loc~j,pY~p,tie1bs,veptpbs!7).Tie2(ang1bs,ang2bs!1,loc~j,pY~p,tie1bs,veptpbs!8).VEPTP(tie2bs!5).VEPTP(tie2bs!6).VEPTP(tie2bs!7).VEPTP(tie2bs!8)] -> [ABIN2(state~active)] + [Ang2_4(tie2bs!1,tie2bs!2,tie2bs!3,t…
[ABIN2(state~inactive)] + [Ang1_4(tie2bs!1,tie2bs!2,tie2bs!3,tie2bs!4).Tie2(ang1bs!4,ang2bs,loc~j,pY~dp,tie1bs,veptpbs).Tie2(ang1bs!3,ang2bs,loc~j,pY~p,tie1bs,veptpbs!5).Tie2(ang1bs!2,ang2bs,loc~j,pY~p,tie1bs,veptpbs!6).Tie2(ang1bs!1,ang2bs,loc~j,pY~p,tie1bs,veptpbs).VEPTP(tie2bs!5).VEPTP(tie2bs!6)] -> [ABIN2(state~active)] + [Ang1_4(tie2bs!1,tie2bs!2,tie2bs!3,tie2bs!4).Tie2(ang1bs!4,ang2bs,loc~j…
[ABIN2(state~inactive)] + [Ang2_4(tie2bs!1,tie2bs!2,tie2bs!3,tie2bs!4).Tie2(ang1bs,ang2bs!4,loc~j,pY~dp,tie1bs,veptpbs).Tie2(ang1bs,ang2bs!3,loc~j,pY~p,tie1bs,veptpbs!5).Tie2(ang1bs,ang2bs!2,loc~j,pY~p,tie1bs,veptpbs!6).Tie2(ang1bs,ang2bs!1,loc~j,pY~p,tie1bs,veptpbs).VEPTP(tie2bs!5).VEPTP(tie2bs!6)] -> [ABIN2(state~active)] + [Ang2_4(tie2bs!1,tie2bs!2,tie2bs!3,tie2bs!4).Tie2(ang1bs,ang2bs!4,loc~j…
[ABIN2(state~inactive)] + [Ang1_4(tie2bs!1,tie2bs!2,tie2bs!3,tie2bs!4).Tie1(loc~j,pY~dp,tie2bs!5).Tie2(ang1bs!4,ang2bs,loc~j,pY~dp,tie1bs,veptpbs).Tie2(ang1bs!1,ang2bs,loc~j,pY~p,tie1bs!5,veptpbs).Tie2(ang1bs!3,ang2bs,loc~j,pY~p,tie1bs,veptpbs!6).Tie2(ang1bs!2,ang2bs,loc~j,pY~p,tie1bs,veptpbs).VEPTP(tie2bs!6)] -> [ABIN2(state~active)] + [Ang1_4(tie2bs!1,tie2bs!2,tie2bs!3,tie2bs!4).Tie1(loc~j,pY~d…
[ABIN2(state~inactive)] + [Ang2_4(tie2bs!1,tie2bs!2,tie2bs!3,tie2bs!4).Tie1(loc~j,pY~dp,tie2bs!5).Tie2(ang1bs,ang2bs!4,loc~j,pY~dp,tie1bs,veptpbs).Tie2(ang1bs,ang2bs!1,loc~j,pY~p,tie1bs!5,veptpbs).Tie2(ang1bs,ang2bs!3,loc~j,pY~p,tie1bs,veptpbs!6).Tie2(ang1bs,ang2bs!2,loc~j,pY~p,tie1bs,veptpbs).VEPTP(tie2bs!6)] -> [ABIN2(state~active)] + [Ang2_4(tie2bs!1,tie2bs!2,tie2bs!3,tie2bs!4).Tie1(loc~j,pY~d…
[ABIN2(state~inactive)] + [Ang1_4(tie2bs!1,tie2bs!2,tie2bs!3,tie2bs!4).Tie1(loc~j,pY~p,tie2bs!5).Tie2(ang1bs!4,ang2bs,loc~j,pY~dp,tie1bs,veptpbs).Tie2(ang1bs!1,ang2bs,loc~j,pY~p,tie1bs!5,veptpbs).Tie2(ang1bs!3,ang2bs,loc~j,pY~p,tie1bs,veptpbs).Tie2(ang1bs!2,ang2bs,loc~j,pY~p,tie1bs,veptpbs)] -> [ABIN2(state~active)] + [Ang1_4(tie2bs!1,tie2bs!2,tie2bs!3,tie2bs!4).Tie1(loc~j,pY~p,tie2bs!5).Tie2(ang…
[ABIN2(state~inactive)] + [Ang1_4(tie2bs!1,tie2bs!2,tie2bs!3,tie2bs!4).Tie2(ang1bs!4,ang2bs,loc~j,pY~dp,tie1bs,veptpbs).Tie2(ang1bs!3,ang2bs,loc~j,pY~dp,tie1bs,veptpbs).Tie2(ang1bs!2,ang2bs,loc~j,pY~p,tie1bs,veptpbs).Tie2(ang1bs!1,ang2bs,loc~j,pY~p,tie1bs,veptpbs)] -> [ABIN2(state~active)] + [Ang1_4(tie2bs!1,tie2bs!2,tie2bs!3,tie2bs!4).Tie2(ang1bs!4,ang2bs,loc~j,pY~dp,tie1bs,veptpbs).Tie2(ang1bs!…
[ABIN2(state~inactive)] + [Ang2_4(tie2bs!1,tie2bs!2,tie2bs!3,tie2bs!4).Tie1(loc~j,pY~p,tie2bs!5).Tie2(ang1bs,ang2bs!4,loc~j,pY~dp,tie1bs,veptpbs).Tie2(ang1bs,ang2bs!1,loc~j,pY~p,tie1bs!5,veptpbs).Tie2(ang1bs,ang2bs!3,loc~j,pY~p,tie1bs,veptpbs).Tie2(ang1bs,ang2bs!2,loc~j,pY~p,tie1bs,veptpbs)] -> [ABIN2(state~active)] + [Ang2_4(tie2bs!1,tie2bs!2,tie2bs!3,tie2bs!4).Tie1(loc~j,pY~p,tie2bs!5).Tie2(ang…
[ABIN2(state~inactive)] + [Ang2_4(tie2bs!1,tie2bs!2,tie2bs!3,tie2bs!4).Tie2(ang1bs,ang2bs!4,loc~j,pY~dp,tie1bs,veptpbs).Tie2(ang1bs,ang2bs!3,loc~j,pY~dp,tie1bs,veptpbs).Tie2(ang1bs,ang2bs!2,loc~j,pY~p,tie1bs,veptpbs).Tie2(ang1bs,ang2bs!1,loc~j,pY~p,tie1bs,veptpbs)] -> [ABIN2(state~active)] + [Ang2_4(tie2bs!1,tie2bs!2,tie2bs!3,tie2bs!4).Tie2(ang1bs,ang2bs!4,loc~j,pY~dp,tie1bs,veptpbs).Tie2(ang1bs,…
[VEPTP(tie2bs)] + [Ang1_4(tie2bs!1,tie2bs!2,tie2bs!3,tie2bs!4).Tie1(loc~j,pY~p,tie2bs!5).Tie2(ang1bs!4,ang2bs,loc~j,pY~dp,tie1bs,veptpbs).Tie2(ang1bs!1,ang2bs,loc~j,pY~p,tie1bs!5,veptpbs).Tie2(ang1bs!3,ang2bs,loc~j,pY~p,tie1bs,veptpbs!6).Tie2(ang1bs!2,ang2bs,loc~j,pY~p,tie1bs,veptpbs).VEPTP(tie2bs!6)] -> [Ang1_4(tie2bs!1,tie2bs!2,tie2bs!3,tie2bs!4).Tie1(loc~j,pY~p,tie2bs!5).Tie2(ang1bs!4,ang2bs,l…
[VEPTP(tie2bs)] + [Ang1_4(tie2bs!1,tie2bs!2,tie2bs!3,tie2bs!4).Tie2(ang1bs!4,ang2bs,loc~j,pY~dp,tie1bs,veptpbs).Tie2(ang1bs!3,ang2bs,loc~j,pY~dp,tie1bs,veptpbs).Tie2(ang1bs!2,ang2bs,loc~j,pY~p,tie1bs,veptpbs!5).Tie2(ang1bs!1,ang2bs,loc~j,pY~p,tie1bs,veptpbs).VEPTP(tie2bs!5)] -> [Ang1_4(tie2bs!1,tie2bs!2,tie2bs!3,tie2bs!4).Tie2(ang1bs!4,ang2bs,loc~j,pY~dp,tie1bs,veptpbs).Tie2(ang1bs!3,ang2bs,loc~j…
[VEPTP(tie2bs)] + [Ang2_4(tie2bs!1,tie2bs!2,tie2bs!3,tie2bs!4).Tie1(loc~j,pY~p,tie2bs!5).Tie2(ang1bs,ang2bs!4,loc~j,pY~dp,tie1bs,veptpbs).Tie2(ang1bs,ang2bs!1,loc~j,pY~p,tie1bs!5,veptpbs).Tie2(ang1bs,ang2bs!3,loc~j,pY~p,tie1bs,veptpbs!6).Tie2(ang1bs,ang2bs!2,loc~j,pY~p,tie1bs,veptpbs).VEPTP(tie2bs!6)] -> [Ang2_4(tie2bs!1,tie2bs!2,tie2bs!3,tie2bs!4).Tie1(loc~j,pY~p,tie2bs!5).Tie2(ang1bs,ang2bs!4,l…
[VEPTP(tie2bs)] + [Ang2_4(tie2bs!1,tie2bs!2,tie2bs!3,tie2bs!4).Tie2(ang1bs,ang2bs!4,loc~j,pY~dp,tie1bs,veptpbs).Tie2(ang1bs,ang2bs!3,loc~j,pY~dp,tie1bs,veptpbs).Tie2(ang1bs,ang2bs!2,loc~j,pY~p,tie1bs,veptpbs!5).Tie2(ang1bs,ang2bs!1,loc~j,pY~p,tie1bs,veptpbs).VEPTP(tie2bs!5)] -> [Ang2_4(tie2bs!1,tie2bs!2,tie2bs!3,tie2bs!4).Tie2(ang1bs,ang2bs!4,loc~j,pY~dp,tie1bs,veptpbs).Tie2(ang1bs,ang2bs!3,loc~j…
[VEPTP(tie2bs)] + [Ang1_4(tie2bs!1,tie2bs!2,tie2bs!3,tie2bs!4).Tie1(loc~j,pY~dp,tie2bs!5).Tie2(ang1bs!4,ang2bs,loc~j,pY~dp,tie1bs,veptpbs).Tie2(ang1bs!3,ang2bs,loc~j,pY~dp,tie1bs,veptpbs).Tie2(ang1bs!1,ang2bs,loc~j,pY~p,tie1bs!5,veptpbs).Tie2(ang1bs!2,ang2bs,loc~j,pY~p,tie1bs,veptpbs)] -> [Ang1_4(tie2bs!1,tie2bs!2,tie2bs!3,tie2bs!4).Tie1(loc~j,pY~dp,tie2bs!5).Tie2(ang1bs!4,ang2bs,loc~j,pY~dp,tie1…
[VEPTP(tie2bs)] + [Ang2_4(tie2bs!1,tie2bs!2,tie2bs!3,tie2bs!4).Tie1(loc~j,pY~dp,tie2bs!5).Tie2(ang1bs,ang2bs!4,loc~j,pY~dp,tie1bs,veptpbs).Tie2(ang1bs,ang2bs!3,loc~j,pY~dp,tie1bs,veptpbs).Tie2(ang1bs,ang2bs!1,loc~j,pY~p,tie1bs!5,veptpbs).Tie2(ang1bs,ang2bs!2,loc~j,pY~p,tie1bs,veptpbs)] -> [Ang2_4(tie2bs!1,tie2bs!2,tie2bs!3,tie2bs!4).Tie1(loc~j,pY~dp,tie2bs!5).Tie2(ang1bs,ang2bs!4,loc~j,pY~dp,tie1…
[Ang1_4(tie2bs!1,tie2bs!2,tie2bs!3,tie2bs!4).Tie1(loc~j,pY~p,tie2bs!5).Tie2(ang1bs!1,ang2bs,loc~j,pY~p,tie1bs!5,veptpbs).Tie2(ang1bs!4,ang2bs,loc~j,pY~p,tie1bs,veptpbs!6).Tie2(ang1bs!3,ang2bs,loc~j,pY~p,tie1bs,veptpbs!7).Tie2(ang1bs!2,ang2bs,loc~j,pY~p,tie1bs,veptpbs!8).VEPTP(tie2bs!6).VEPTP(tie2bs!7).VEPTP(tie2bs!8)] -> [VEPTP(tie2bs)] + [Ang1_4(tie2bs!1,tie2bs!2,tie2bs!3,tie2bs!4).Tie1(loc~j,pY…
[Ang2_4(tie2bs!1,tie2bs!2,tie2bs!3,tie2bs!4).Tie1(loc~j,pY~p,tie2bs!5).Tie2(ang1bs,ang2bs!1,loc~j,pY~p,tie1bs!5,veptpbs).Tie2(ang1bs,ang2bs!4,loc~j,pY~p,tie1bs,veptpbs!6).Tie2(ang1bs,ang2bs!3,loc~j,pY~p,tie1bs,veptpbs!7).Tie2(ang1bs,ang2bs!2,loc~j,pY~p,tie1bs,veptpbs!8).VEPTP(tie2bs!6).VEPTP(tie2bs!7).VEPTP(tie2bs!8)] -> [VEPTP(tie2bs)] + [Ang2_4(tie2bs!1,tie2bs!2,tie2bs!3,tie2bs!4).Tie1(loc~j,pY…
[Ang1_4(tie2bs!1,tie2bs!2,tie2bs!3,tie2bs!4).Tie2(ang1bs!4,ang2bs,loc~j,pY~dp,tie1bs,veptpbs).Tie2(ang1bs!3,ang2bs,loc~j,pY~p,tie1bs,veptpbs!5).Tie2(ang1bs!2,ang2bs,loc~j,pY~p,tie1bs,veptpbs!6).Tie2(ang1bs!1,ang2bs,loc~j,pY~p,tie1bs,veptpbs!7).VEPTP(tie2bs!5).VEPTP(tie2bs!6).VEPTP(tie2bs!7)] -> [VEPTP(tie2bs)] + [Ang1_4(tie2bs!1,tie2bs!2,tie2bs!3,tie2bs!4).Tie2(ang1bs!4,ang2bs,loc~j,pY~dp,tie1bs,…
[Ang2_4(tie2bs!1,tie2bs!2,tie2bs!3,tie2bs!4).Tie2(ang1bs,ang2bs!4,loc~j,pY~dp,tie1bs,veptpbs).Tie2(ang1bs,ang2bs!3,loc~j,pY~p,tie1bs,veptpbs!5).Tie2(ang1bs,ang2bs!2,loc~j,pY~p,tie1bs,veptpbs!6).Tie2(ang1bs,ang2bs!1,loc~j,pY~p,tie1bs,veptpbs!7).VEPTP(tie2bs!5).VEPTP(tie2bs!6).VEPTP(tie2bs!7)] -> [VEPTP(tie2bs)] + [Ang2_4(tie2bs!1,tie2bs!2,tie2bs!3,tie2bs!4).Tie2(ang1bs,ang2bs!4,loc~j,pY~dp,tie1bs,…
[Ang1_4(tie2bs!1,tie2bs!2,tie2bs!3,tie2bs!4).Tie1(loc~j,pY~dp,tie2bs!5).Tie2(ang1bs!4,ang2bs,loc~j,pY~dp,tie1bs,veptpbs).Tie2(ang1bs!1,ang2bs,loc~j,pY~p,tie1bs!5,veptpbs).Tie2(ang1bs!3,ang2bs,loc~j,pY~p,tie1bs,veptpbs!6).Tie2(ang1bs!2,ang2bs,loc~j,pY~p,tie1bs,veptpbs!7).VEPTP(tie2bs!6).VEPTP(tie2bs!7)] -> [VEPTP(tie2bs)] + [Ang1_4(tie2bs!1,tie2bs!2,tie2bs!3,tie2bs!4).Tie1(loc~j,pY~dp,tie2bs!5).Ti…
[Ang2_4(tie2bs!1,tie2bs!2,tie2bs!3,tie2bs!4).Tie1(loc~j,pY~dp,tie2bs!5).Tie2(ang1bs,ang2bs!4,loc~j,pY~dp,tie1bs,veptpbs).Tie2(ang1bs,ang2bs!1,loc~j,pY~p,tie1bs!5,veptpbs).Tie2(ang1bs,ang2bs!3,loc~j,pY~p,tie1bs,veptpbs!6).Tie2(ang1bs,ang2bs!2,loc~j,pY~p,tie1bs,veptpbs!7).VEPTP(tie2bs!6).VEPTP(tie2bs!7)] -> [VEPTP(tie2bs)] + [Ang2_4(tie2bs!1,tie2bs!2,tie2bs!3,tie2bs!4).Tie1(loc~j,pY~dp,tie2bs!5).Ti…
[Ang1_4(tie2bs!1,tie2bs!2,tie2bs!3,tie2bs!4).Tie1(loc~j,pY~p,tie2bs!5).Tie2(ang1bs!4,ang2bs,loc~j,pY~dp,tie1bs,veptpbs).Tie2(ang1bs!1,ang2bs,loc~j,pY~p,tie1bs!5,veptpbs).Tie2(ang1bs!3,ang2bs,loc~j,pY~p,tie1bs,veptpbs!6).Tie2(ang1bs!2,ang2bs,loc~j,pY~p,tie1bs,veptpbs).VEPTP(tie2bs!6)] -> [VEPTP(tie2bs)] + [Ang1_4(tie2bs!1,tie2bs!2,tie2bs!3,tie2bs!4).Tie1(loc~j,pY~p,tie2bs!5).Tie2(ang1bs!4,ang2bs,l…
[Ang1_4(tie2bs!1,tie2bs!2,tie2bs!3,tie2bs!4).Tie2(ang1bs!4,ang2bs,loc~j,pY~dp,tie1bs,veptpbs).Tie2(ang1bs!3,ang2bs,loc~j,pY~dp,tie1bs,veptpbs).Tie2(ang1bs!2,ang2bs,loc~j,pY~p,tie1bs,veptpbs!5).Tie2(ang1bs!1,ang2bs,loc~j,pY~p,tie1bs,veptpbs).VEPTP(tie2bs!5)] -> [VEPTP(tie2bs)] + [Ang1_4(tie2bs!1,tie2bs!2,tie2bs!3,tie2bs!4).Tie2(ang1bs!4,ang2bs,loc~j,pY~dp,tie1bs,veptpbs).Tie2(ang1bs!3,ang2bs,loc~j…
[Ang2_4(tie2bs!1,tie2bs!2,tie2bs!3,tie2bs!4).Tie1(loc~j,pY~p,tie2bs!5).Tie2(ang1bs,ang2bs!4,loc~j,pY~dp,tie1bs,veptpbs).Tie2(ang1bs,ang2bs!1,loc~j,pY~p,tie1bs!5,veptpbs).Tie2(ang1bs,ang2bs!3,loc~j,pY~p,tie1bs,veptpbs!6).Tie2(ang1bs,ang2bs!2,loc~j,pY~p,tie1bs,veptpbs).VEPTP(tie2bs!6)] -> [VEPTP(tie2bs)] + [Ang2_4(tie2bs!1,tie2bs!2,tie2bs!3,tie2bs!4).Tie1(loc~j,pY~p,tie2bs!5).Tie2(ang1bs,ang2bs!4,l…
[Ang2_4(tie2bs!1,tie2bs!2,tie2bs!3,tie2bs!4).Tie2(ang1bs,ang2bs!4,loc~j,pY~dp,tie1bs,veptpbs).Tie2(ang1bs,ang2bs!3,loc~j,pY~dp,tie1bs,veptpbs).Tie2(ang1bs,ang2bs!2,loc~j,pY~p,tie1bs,veptpbs!5).Tie2(ang1bs,ang2bs!1,loc~j,pY~p,tie1bs,veptpbs).VEPTP(tie2bs!5)] -> [VEPTP(tie2bs)] + [Ang2_4(tie2bs!1,tie2bs!2,tie2bs!3,tie2bs!4).Tie2(ang1bs,ang2bs!4,loc~j,pY~dp,tie1bs,veptpbs).Tie2(ang1bs,ang2bs!3,loc~j…
[Ang1_4(tie2bs!1,tie2bs!2,tie2bs!3,tie2bs!4).Tie1(loc~j,pY~p,tie2bs!5).Tie2(ang1bs!1,ang2bs,loc~j,pY~p,tie1bs!5,veptpbs).Tie2(ang1bs!4,ang2bs,loc~j,pY~p,tie1bs,veptpbs!6).Tie2(ang1bs!3,ang2bs,loc~j,pY~p,tie1bs,veptpbs!7).Tie2(ang1bs!2,ang2bs,loc~j,pY~p,tie1bs,veptpbs!8).VEPTP(tie2bs!6).VEPTP(tie2bs!7).VEPTP(tie2bs!8)] -> [VEPTP(tie2bs)] + [Ang1_4(tie2bs!1,tie2bs!2,tie2bs!3,tie2bs!4).Tie1(loc~j,pY…
[Ang1_4(tie2bs!1,tie2bs!2,tie2bs!3,tie2bs!4).Tie2(ang1bs!4,ang2bs,loc~j,pY~dp,tie1bs,veptpbs).Tie2(ang1bs!3,ang2bs,loc~j,pY~p,tie1bs,veptpbs!5).Tie2(ang1bs!2,ang2bs,loc~j,pY~p,tie1bs,veptpbs!6).Tie2(ang1bs!1,ang2bs,loc~j,pY~p,tie1bs,veptpbs!7).VEPTP(tie2bs!5).VEPTP(tie2bs!6).VEPTP(tie2bs!7)] -> [VEPTP(tie2bs)] + [Ang1_4(tie2bs!1,tie2bs!2,tie2bs!3,tie2bs!4).Tie2(ang1bs!4,ang2bs,loc~j,pY~dp,tie1bs,…
[Ang1_4(tie2bs!1,tie2bs!2,tie2bs!3,tie2bs!4).Tie1(loc~j,pY~dp,tie2bs!5).Tie2(ang1bs!4,ang2bs,loc~j,pY~dp,tie1bs,veptpbs).Tie2(ang1bs!1,ang2bs,loc~j,pY~p,tie1bs!5,veptpbs).Tie2(ang1bs!3,ang2bs,loc~j,pY~p,tie1bs,veptpbs!6).Tie2(ang1bs!2,ang2bs,loc~j,pY~p,tie1bs,veptpbs!7).VEPTP(tie2bs!6).VEPTP(tie2bs!7)] -> [VEPTP(tie2bs)] + [Ang1_4(tie2bs!1,tie2bs!2,tie2bs!3,tie2bs!4).Tie1(loc~j,pY~dp,tie2bs!5).Ti…
[Ang1_4(tie2bs!1,tie2bs!2,tie2bs!3,tie2bs!4).Tie1(loc~j,pY~p,tie2bs!5).Tie2(ang1bs!4,ang2bs,loc~j,pY~dp,tie1bs,veptpbs).Tie2(ang1bs!1,ang2bs,loc~j,pY~p,tie1bs!5,veptpbs).Tie2(ang1bs!3,ang2bs,loc~j,pY~p,tie1bs,veptpbs!6).Tie2(ang1bs!2,ang2bs,loc~j,pY~p,tie1bs,veptpbs).VEPTP(tie2bs!6)] -> [VEPTP(tie2bs)] + [Ang1_4(tie2bs!1,tie2bs!2,tie2bs!3,tie2bs!4).Tie1(loc~j,pY~p,tie2bs!5).Tie2(ang1bs!4,ang2bs,l…
[Ang1_4(tie2bs!1,tie2bs!2,tie2bs!3,tie2bs!4).Tie2(ang1bs!4,ang2bs,loc~j,pY~dp,tie1bs,veptpbs).Tie2(ang1bs!3,ang2bs,loc~j,pY~dp,tie1bs,veptpbs).Tie2(ang1bs!2,ang2bs,loc~j,pY~p,tie1bs,veptpbs!5).Tie2(ang1bs!1,ang2bs,loc~j,pY~p,tie1bs,veptpbs).VEPTP(tie2bs!5)] -> [VEPTP(tie2bs)] + [Ang1_4(tie2bs!1,tie2bs!2,tie2bs!3,tie2bs!4).Tie2(ang1bs!4,ang2bs,loc~j,pY~dp,tie1bs,veptpbs).Tie2(ang1bs!3,ang2bs,loc~j…
[Ang2_4(tie2bs!1,tie2bs!2,tie2bs!3,tie2bs!4).Tie1(loc~j,pY~p,tie2bs!5).Tie2(ang1bs,ang2bs!1,loc~j,pY~p,tie1bs!5,veptpbs).Tie2(ang1bs,ang2bs!4,loc~j,pY~p,tie1bs,veptpbs!6).Tie2(ang1bs,ang2bs!3,loc~j,pY~p,tie1bs,veptpbs!7).Tie2(ang1bs,ang2bs!2,loc~j,pY~p,tie1bs,veptpbs!8).VEPTP(tie2bs!6).VEPTP(tie2bs!7).VEPTP(tie2bs!8)] -> [VEPTP(tie2bs)] + [Ang2_4(tie2bs!1,tie2bs!2,tie2bs!3,tie2bs!4).Tie1(loc~j,pY…
[Ang2_4(tie2bs!1,tie2bs!2,tie2bs!3,tie2bs!4).Tie2(ang1bs,ang2bs!4,loc~j,pY~dp,tie1bs,veptpbs).Tie2(ang1bs,ang2bs!3,loc~j,pY~p,tie1bs,veptpbs!5).Tie2(ang1bs,ang2bs!2,loc~j,pY~p,tie1bs,veptpbs!6).Tie2(ang1bs,ang2bs!1,loc~j,pY~p,tie1bs,veptpbs!7).VEPTP(tie2bs!5).VEPTP(tie2bs!6).VEPTP(tie2bs!7)] -> [VEPTP(tie2bs)] + [Ang2_4(tie2bs!1,tie2bs!2,tie2bs!3,tie2bs!4).Tie2(ang1bs,ang2bs!4,loc~j,pY~dp,tie1bs,…
[Ang2_4(tie2bs!1,tie2bs!2,tie2bs!3,tie2bs!4).Tie1(loc~j,pY~dp,tie2bs!5).Tie2(ang1bs,ang2bs!4,loc~j,pY~dp,tie1bs,veptpbs).Tie2(ang1bs,ang2bs!1,loc~j,pY~p,tie1bs!5,veptpbs).Tie2(ang1bs,ang2bs!3,loc~j,pY~p,tie1bs,veptpbs!6).Tie2(ang1bs,ang2bs!2,loc~j,pY~p,tie1bs,veptpbs!7).VEPTP(tie2bs!6).VEPTP(tie2bs!7)] -> [VEPTP(tie2bs)] + [Ang2_4(tie2bs!1,tie2bs!2,tie2bs!3,tie2bs!4).Tie1(loc~j,pY~dp,tie2bs!5).Ti…
[Ang2_4(tie2bs!1,tie2bs!2,tie2bs!3,tie2bs!4).Tie1(loc~j,pY~p,tie2bs!5).Tie2(ang1bs,ang2bs!4,loc~j,pY~dp,tie1bs,veptpbs).Tie2(ang1bs,ang2bs!1,loc~j,pY~p,tie1bs!5,veptpbs).Tie2(ang1bs,ang2bs!3,loc~j,pY~p,tie1bs,veptpbs!6).Tie2(ang1bs,ang2bs!2,loc~j,pY~p,tie1bs,veptpbs).VEPTP(tie2bs!6)] -> [VEPTP(tie2bs)] + [Ang2_4(tie2bs!1,tie2bs!2,tie2bs!3,tie2bs!4).Tie1(loc~j,pY~p,tie2bs!5).Tie2(ang1bs,ang2bs!4,l…
[Ang2_4(tie2bs!1,tie2bs!2,tie2bs!3,tie2bs!4).Tie2(ang1bs,ang2bs!4,loc~j,pY~dp,tie1bs,veptpbs).Tie2(ang1bs,ang2bs!3,loc~j,pY~dp,tie1bs,veptpbs).Tie2(ang1bs,ang2bs!2,loc~j,pY~p,tie1bs,veptpbs!5).Tie2(ang1bs,ang2bs!1,loc~j,pY~p,tie1bs,veptpbs).VEPTP(tie2bs!5)] -> [VEPTP(tie2bs)] + [Ang2_4(tie2bs!1,tie2bs!2,tie2bs!3,tie2bs!4).Tie2(ang1bs,ang2bs!4,loc~j,pY~dp,tie1bs,veptpbs).Tie2(ang1bs,ang2bs!3,loc~j…
[PI3K(state~inactive)] + [Ang1_4(tie2bs!1,tie2bs!2,tie2bs!3,tie2bs!4).Tie1(loc~j,pY~p,tie2bs!5).Tie2(ang1bs!1,ang2bs,loc~j,pY~p,tie1bs!5,veptpbs).Tie2(ang1bs!4,ang2bs,loc~j,pY~p,tie1bs,veptpbs!6).Tie2(ang1bs!3,ang2bs,loc~j,pY~p,tie1bs,veptpbs!7).Tie2(ang1bs!2,ang2bs,loc~j,pY~p,tie1bs,veptpbs!8).VEPTP(tie2bs!6).VEPTP(tie2bs!7).VEPTP(tie2bs!8)] -> [PI3K(state~active)] + [Ang1_4(tie2bs!1,tie2bs!2,ti…
[PI3K(state~inactive)] + [Ang2_4(tie2bs!1,tie2bs!2,tie2bs!3,tie2bs!4).Tie1(loc~j,pY~p,tie2bs!5).Tie2(ang1bs,ang2bs!1,loc~j,pY~p,tie1bs!5,veptpbs).Tie2(ang1bs,ang2bs!4,loc~j,pY~p,tie1bs,veptpbs!6).Tie2(ang1bs,ang2bs!3,loc~j,pY~p,tie1bs,veptpbs!7).Tie2(ang1bs,ang2bs!2,loc~j,pY~p,tie1bs,veptpbs!8).VEPTP(tie2bs!6).VEPTP(tie2bs!7).VEPTP(tie2bs!8)] -> [PI3K(state~active)] + [Ang2_4(tie2bs!1,tie2bs!2,ti…
[PI3K(state~inactive)] + [Ang1_4(tie2bs!1,tie2bs!2,tie2bs!3,tie2bs!4).Tie2(ang1bs!4,ang2bs,loc~j,pY~dp,tie1bs,veptpbs).Tie2(ang1bs!3,ang2bs,loc~j,pY~p,tie1bs,veptpbs!5).Tie2(ang1bs!2,ang2bs,loc~j,pY~p,tie1bs,veptpbs!6).Tie2(ang1bs!1,ang2bs,loc~j,pY~p,tie1bs,veptpbs!7).VEPTP(tie2bs!5).VEPTP(tie2bs!6).VEPTP(tie2bs!7)] -> [PI3K(state~active)] + [Ang1_4(tie2bs!1,tie2bs!2,tie2bs!3,tie2bs!4).Tie2(ang1b…
[PI3K(state~inactive)] + [Ang2_4(tie2bs!1,tie2bs!2,tie2bs!3,tie2bs!4).Tie2(ang1bs,ang2bs!4,loc~j,pY~dp,tie1bs,veptpbs).Tie2(ang1bs,ang2bs!3,loc~j,pY~p,tie1bs,veptpbs!5).Tie2(ang1bs,ang2bs!2,loc~j,pY~p,tie1bs,veptpbs!6).Tie2(ang1bs,ang2bs!1,loc~j,pY~p,tie1bs,veptpbs!7).VEPTP(tie2bs!5).VEPTP(tie2bs!6).VEPTP(tie2bs!7)] -> [PI3K(state~active)] + [Ang2_4(tie2bs!1,tie2bs!2,tie2bs!3,tie2bs!4).Tie2(ang1b…
[PI3K(state~inactive)] + [Ang1_4(tie2bs!1,tie2bs!2,tie2bs!3,tie2bs!4).Tie1(loc~j,pY~dp,tie2bs!5).Tie2(ang1bs!4,ang2bs,loc~j,pY~dp,tie1bs,veptpbs).Tie2(ang1bs!1,ang2bs,loc~j,pY~p,tie1bs!5,veptpbs).Tie2(ang1bs!3,ang2bs,loc~j,pY~p,tie1bs,veptpbs!6).Tie2(ang1bs!2,ang2bs,loc~j,pY~p,tie1bs,veptpbs!7).VEPTP(tie2bs!6).VEPTP(tie2bs!7)] -> [PI3K(state~active)] + [Ang1_4(tie2bs!1,tie2bs!2,tie2bs!3,tie2bs!4)…
[PI3K(state~inactive)] + [Ang2_4(tie2bs!1,tie2bs!2,tie2bs!3,tie2bs!4).Tie1(loc~j,pY~dp,tie2bs!5).Tie2(ang1bs,ang2bs!4,loc~j,pY~dp,tie1bs,veptpbs).Tie2(ang1bs,ang2bs!1,loc~j,pY~p,tie1bs!5,veptpbs).Tie2(ang1bs,ang2bs!3,loc~j,pY~p,tie1bs,veptpbs!6).Tie2(ang1bs,ang2bs!2,loc~j,pY~p,tie1bs,veptpbs!7).VEPTP(tie2bs!6).VEPTP(tie2bs!7)] -> [PI3K(state~active)] + [Ang2_4(tie2bs!1,tie2bs!2,tie2bs!3,tie2bs!4)…
[PI3K(state~inactive)] + [Ang1_4(tie2bs!1,tie2bs!2,tie2bs!3,tie2bs!4).Tie1(loc~j,pY~p,tie2bs!5).Tie2(ang1bs!4,ang2bs,loc~j,pY~dp,tie1bs,veptpbs).Tie2(ang1bs!1,ang2bs,loc~j,pY~p,tie1bs!5,veptpbs).Tie2(ang1bs!3,ang2bs,loc~j,pY~p,tie1bs,veptpbs!6).Tie2(ang1bs!2,ang2bs,loc~j,pY~p,tie1bs,veptpbs).VEPTP(tie2bs!6)] -> [PI3K(state~active)] + [Ang1_4(tie2bs!1,tie2bs!2,tie2bs!3,tie2bs!4).Tie1(loc~j,pY~p,ti…
[PI3K(state~inactive)] + [Ang1_4(tie2bs!1,tie2bs!2,tie2bs!3,tie2bs!4).Tie2(ang1bs!4,ang2bs,loc~j,pY~dp,tie1bs,veptpbs).Tie2(ang1bs!3,ang2bs,loc~j,pY~dp,tie1bs,veptpbs).Tie2(ang1bs!2,ang2bs,loc~j,pY~p,tie1bs,veptpbs!5).Tie2(ang1bs!1,ang2bs,loc~j,pY~p,tie1bs,veptpbs).VEPTP(tie2bs!5)] -> [PI3K(state~active)] + [Ang1_4(tie2bs!1,tie2bs!2,tie2bs!3,tie2bs!4).Tie2(ang1bs!4,ang2bs,loc~j,pY~dp,tie1bs,veptp…
[PI3K(state~inactive)] + [Ang2_4(tie2bs!1,tie2bs!2,tie2bs!3,tie2bs!4).Tie1(loc~j,pY~p,tie2bs!5).Tie2(ang1bs,ang2bs!4,loc~j,pY~dp,tie1bs,veptpbs).Tie2(ang1bs,ang2bs!1,loc~j,pY~p,tie1bs!5,veptpbs).Tie2(ang1bs,ang2bs!3,loc~j,pY~p,tie1bs,veptpbs!6).Tie2(ang1bs,ang2bs!2,loc~j,pY~p,tie1bs,veptpbs).VEPTP(tie2bs!6)] -> [PI3K(state~active)] + [Ang2_4(tie2bs!1,tie2bs!2,tie2bs!3,tie2bs!4).Tie1(loc~j,pY~p,ti…
[PI3K(state~inactive)] + [Ang2_4(tie2bs!1,tie2bs!2,tie2bs!3,tie2bs!4).Tie2(ang1bs,ang2bs!4,loc~j,pY~dp,tie1bs,veptpbs).Tie2(ang1bs,ang2bs!3,loc~j,pY~dp,tie1bs,veptpbs).Tie2(ang1bs,ang2bs!2,loc~j,pY~p,tie1bs,veptpbs!5).Tie2(ang1bs,ang2bs!1,loc~j,pY~p,tie1bs,veptpbs).VEPTP(tie2bs!5)] -> [PI3K(state~active)] + [Ang2_4(tie2bs!1,tie2bs!2,tie2bs!3,tie2bs!4).Tie2(ang1bs,ang2bs!4,loc~j,pY~dp,tie1bs,veptp…
[PI3K(state~inactive)] + [Ang1_4(tie2bs!1,tie2bs!2,tie2bs!3,tie2bs!4).Tie1(loc~j,pY~dp,tie2bs!5).Tie2(ang1bs!4,ang2bs,loc~j,pY~dp,tie1bs,veptpbs).Tie2(ang1bs!3,ang2bs,loc~j,pY~dp,tie1bs,veptpbs).Tie2(ang1bs!1,ang2bs,loc~j,pY~p,tie1bs!5,veptpbs).Tie2(ang1bs!2,ang2bs,loc~j,pY~p,tie1bs,veptpbs)] -> [PI3K(state~active)] + [Ang1_4(tie2bs!1,tie2bs!2,tie2bs!3,tie2bs!4).Tie1(loc~j,pY~dp,tie2bs!5).Tie2(an…
[PI3K(state~inactive)] + [Ang2_4(tie2bs!1,tie2bs!2,tie2bs!3,tie2bs!4).Tie1(loc~j,pY~dp,tie2bs!5).Tie2(ang1bs,ang2bs!4,loc~j,pY~dp,tie1bs,veptpbs).Tie2(ang1bs,ang2bs!3,loc~j,pY~dp,tie1bs,veptpbs).Tie2(ang1bs,ang2bs!1,loc~j,pY~p,tie1bs!5,veptpbs).Tie2(ang1bs,ang2bs!2,loc~j,pY~p,tie1bs,veptpbs)] -> [PI3K(state~active)] + [Ang2_4(tie2bs!1,tie2bs!2,tie2bs!3,tie2bs!4).Tie1(loc~j,pY~dp,tie2bs!5).Tie2(an…
[PI(PIsite~4P)] + [Akt(PHakt,S473~pS,T308~S)] -> [Akt(PHakt!1,S473~pS,T308~S).PI(PIsite~4P!1)]
[Akt(PHakt!1,S473~pS,T308~pS).PI(PIsite~4P!1)] -> [PI(PIsite~4P)] + [Akt(PHakt,S473~pS,T308~pS)]
[Akt(PHakt,S473~pS,T308~S)] -> [Akt(PHakt,S473~S,T308~S)]
[Akt(PHakt!1,S473~pS,T308~pS).PI(PIsite~4P!1)] -> [Akt(PHakt!1,S473~S,T308~pS).PI(PIsite~4P!1)]
[Akt(PHakt!1,S473~pS,T308~pS).PI(PIsite~4P!1)] -> [Akt(PHakt!1,S473~pS,T308~S).PI(PIsite~4P!1)]
[RhoA(G~GDP,mDiabs)] + [Ang1_4(tie2bs!1,tie2bs!2,tie2bs!3,tie2bs!4).Tie1(loc~j,pY~p,tie2bs!5).Tie2(ang1bs!1,ang2bs,loc~j,pY~p,tie1bs!5,veptpbs).Tie2(ang1bs!4,ang2bs,loc~j,pY~p,tie1bs,veptpbs!6).Tie2(ang1bs!3,ang2bs,loc~j,pY~p,tie1bs,veptpbs!7).Tie2(ang1bs!2,ang2bs,loc~j,pY~p,tie1bs,veptpbs!8).VEPTP(tie2bs!6).VEPTP(tie2bs!7).VEPTP(tie2bs!8)] -> [RhoA(G~GTP,mDiabs)] + [Ang1_4(tie2bs!1,tie2bs!2,tie2…
[RhoA(G~GDP,mDiabs)] + [Ang2_4(tie2bs!1,tie2bs!2,tie2bs!3,tie2bs!4).Tie1(loc~j,pY~p,tie2bs!5).Tie2(ang1bs,ang2bs!1,loc~j,pY~p,tie1bs!5,veptpbs).Tie2(ang1bs,ang2bs!4,loc~j,pY~p,tie1bs,veptpbs!6).Tie2(ang1bs,ang2bs!3,loc~j,pY~p,tie1bs,veptpbs!7).Tie2(ang1bs,ang2bs!2,loc~j,pY~p,tie1bs,veptpbs!8).VEPTP(tie2bs!6).VEPTP(tie2bs!7).VEPTP(tie2bs!8)] -> [RhoA(G~GTP,mDiabs)] + [Ang2_4(tie2bs!1,tie2bs!2,tie2…
[RhoA(G~GDP,mDiabs)] + [Ang1_4(tie2bs!1,tie2bs!2,tie2bs!3,tie2bs!4).Tie2(ang1bs!4,ang2bs,loc~j,pY~dp,tie1bs,veptpbs).Tie2(ang1bs!3,ang2bs,loc~j,pY~p,tie1bs,veptpbs!5).Tie2(ang1bs!2,ang2bs,loc~j,pY~p,tie1bs,veptpbs!6).Tie2(ang1bs!1,ang2bs,loc~j,pY~p,tie1bs,veptpbs!7).VEPTP(tie2bs!5).VEPTP(tie2bs!6).VEPTP(tie2bs!7)] -> [RhoA(G~GTP,mDiabs)] + [Ang1_4(tie2bs!1,tie2bs!2,tie2bs!3,tie2bs!4).Tie2(ang1bs!…
[RhoA(G~GDP,mDiabs)] + [Ang2_4(tie2bs!1,tie2bs!2,tie2bs!3,tie2bs!4).Tie2(ang1bs,ang2bs!4,loc~j,pY~dp,tie1bs,veptpbs).Tie2(ang1bs,ang2bs!3,loc~j,pY~p,tie1bs,veptpbs!5).Tie2(ang1bs,ang2bs!2,loc~j,pY~p,tie1bs,veptpbs!6).Tie2(ang1bs,ang2bs!1,loc~j,pY~p,tie1bs,veptpbs!7).VEPTP(tie2bs!5).VEPTP(tie2bs!6).VEPTP(tie2bs!7)] -> [RhoA(G~GTP,mDiabs)] + [Ang2_4(tie2bs!1,tie2bs!2,tie2bs!3,tie2bs!4).Tie2(ang1bs,…
[RhoA(G~GDP,mDiabs)] + [Ang1_4(tie2bs!1,tie2bs!2,tie2bs!3,tie2bs!4).Tie1(loc~j,pY~dp,tie2bs!5).Tie2(ang1bs!4,ang2bs,loc~j,pY~dp,tie1bs,veptpbs).Tie2(ang1bs!1,ang2bs,loc~j,pY~p,tie1bs!5,veptpbs).Tie2(ang1bs!3,ang2bs,loc~j,pY~p,tie1bs,veptpbs!6).Tie2(ang1bs!2,ang2bs,loc~j,pY~p,tie1bs,veptpbs!7).VEPTP(tie2bs!6).VEPTP(tie2bs!7)] -> [RhoA(G~GTP,mDiabs)] + [Ang1_4(tie2bs!1,tie2bs!2,tie2bs!3,tie2bs!4).T…
[RhoA(G~GDP,mDiabs)] + [Ang2_4(tie2bs!1,tie2bs!2,tie2bs!3,tie2bs!4).Tie1(loc~j,pY~dp,tie2bs!5).Tie2(ang1bs,ang2bs!4,loc~j,pY~dp,tie1bs,veptpbs).Tie2(ang1bs,ang2bs!1,loc~j,pY~p,tie1bs!5,veptpbs).Tie2(ang1bs,ang2bs!3,loc~j,pY~p,tie1bs,veptpbs!6).Tie2(ang1bs,ang2bs!2,loc~j,pY~p,tie1bs,veptpbs!7).VEPTP(tie2bs!6).VEPTP(tie2bs!7)] -> [RhoA(G~GTP,mDiabs)] + [Ang2_4(tie2bs!1,tie2bs!2,tie2bs!3,tie2bs!4).T…
[RhoA(G~GDP,mDiabs)] + [Ang1_4(tie2bs!1,tie2bs!2,tie2bs!3,tie2bs!4).Tie1(loc~j,pY~p,tie2bs!5).Tie2(ang1bs!4,ang2bs,loc~j,pY~dp,tie1bs,veptpbs).Tie2(ang1bs!1,ang2bs,loc~j,pY~p,tie1bs!5,veptpbs).Tie2(ang1bs!3,ang2bs,loc~j,pY~p,tie1bs,veptpbs!6).Tie2(ang1bs!2,ang2bs,loc~j,pY~p,tie1bs,veptpbs).VEPTP(tie2bs!6)] -> [RhoA(G~GTP,mDiabs)] + [Ang1_4(tie2bs!1,tie2bs!2,tie2bs!3,tie2bs!4).Tie1(loc~j,pY~p,tie2…
[RhoA(G~GDP,mDiabs)] + [Ang1_4(tie2bs!1,tie2bs!2,tie2bs!3,tie2bs!4).Tie2(ang1bs!4,ang2bs,loc~j,pY~dp,tie1bs,veptpbs).Tie2(ang1bs!3,ang2bs,loc~j,pY~dp,tie1bs,veptpbs).Tie2(ang1bs!2,ang2bs,loc~j,pY~p,tie1bs,veptpbs!5).Tie2(ang1bs!1,ang2bs,loc~j,pY~p,tie1bs,veptpbs).VEPTP(tie2bs!5)] -> [RhoA(G~GTP,mDiabs)] + [Ang1_4(tie2bs!1,tie2bs!2,tie2bs!3,tie2bs!4).Tie2(ang1bs!4,ang2bs,loc~j,pY~dp,tie1bs,veptpbs…
[RhoA(G~GDP,mDiabs)] + [Ang2_4(tie2bs!1,tie2bs!2,tie2bs!3,tie2bs!4).Tie1(loc~j,pY~p,tie2bs!5).Tie2(ang1bs,ang2bs!4,loc~j,pY~dp,tie1bs,veptpbs).Tie2(ang1bs,ang2bs!1,loc~j,pY~p,tie1bs!5,veptpbs).Tie2(ang1bs,ang2bs!3,loc~j,pY~p,tie1bs,veptpbs!6).Tie2(ang1bs,ang2bs!2,loc~j,pY~p,tie1bs,veptpbs).VEPTP(tie2bs!6)] -> [RhoA(G~GTP,mDiabs)] + [Ang2_4(tie2bs!1,tie2bs!2,tie2bs!3,tie2bs!4).Tie1(loc~j,pY~p,tie2…
[RhoA(G~GDP,mDiabs)] + [Ang2_4(tie2bs!1,tie2bs!2,tie2bs!3,tie2bs!4).Tie2(ang1bs,ang2bs!4,loc~j,pY~dp,tie1bs,veptpbs).Tie2(ang1bs,ang2bs!3,loc~j,pY~dp,tie1bs,veptpbs).Tie2(ang1bs,ang2bs!2,loc~j,pY~p,tie1bs,veptpbs!5).Tie2(ang1bs,ang2bs!1,loc~j,pY~p,tie1bs,veptpbs).VEPTP(tie2bs!5)] -> [RhoA(G~GTP,mDiabs)] + [Ang2_4(tie2bs!1,tie2bs!2,tie2bs!3,tie2bs!4).Tie2(ang1bs,ang2bs!4,loc~j,pY~dp,tie1bs,veptpbs…
[RhoA(G~GDP,mDiabs)] + [Ang1_4(tie2bs!1,tie2bs!2,tie2bs!3,tie2bs!4).Tie1(loc~j,pY~dp,tie2bs!5).Tie2(ang1bs!4,ang2bs,loc~j,pY~dp,tie1bs,veptpbs).Tie2(ang1bs!3,ang2bs,loc~j,pY~dp,tie1bs,veptpbs).Tie2(ang1bs!1,ang2bs,loc~j,pY~p,tie1bs!5,veptpbs).Tie2(ang1bs!2,ang2bs,loc~j,pY~p,tie1bs,veptpbs)] -> [RhoA(G~GTP,mDiabs)] + [Ang1_4(tie2bs!1,tie2bs!2,tie2bs!3,tie2bs!4).Tie1(loc~j,pY~dp,tie2bs!5).Tie2(ang1…
[RhoA(G~GDP,mDiabs)] + [Ang2_4(tie2bs!1,tie2bs!2,tie2bs!3,tie2bs!4).Tie1(loc~j,pY~dp,tie2bs!5).Tie2(ang1bs,ang2bs!4,loc~j,pY~dp,tie1bs,veptpbs).Tie2(ang1bs,ang2bs!3,loc~j,pY~dp,tie1bs,veptpbs).Tie2(ang1bs,ang2bs!1,loc~j,pY~p,tie1bs!5,veptpbs).Tie2(ang1bs,ang2bs!2,loc~j,pY~p,tie1bs,veptpbs)] -> [RhoA(G~GTP,mDiabs)] + [Ang2_4(tie2bs!1,tie2bs!2,tie2bs!3,tie2bs!4).Tie1(loc~j,pY~dp,tie2bs!5).Tie2(ang1…
[ABIN2(state~inactive)] + [Ang1_4(tie2bs!1,tie2bs!2,tie2bs!3,tie2bs!4).Tie1(loc~j,pY~p,tie2bs!5).Tie2(ang1bs!1,ang2bs,loc~j,pY~p,tie1bs!5,veptpbs).Tie2(ang1bs!4,ang2bs,loc~j,pY~p,tie1bs,veptpbs!6).Tie2(ang1bs!3,ang2bs,loc~j,pY~p,tie1bs,veptpbs!7).Tie2(ang1bs!2,ang2bs,loc~j,pY~p,tie1bs,veptpbs!8).VEPTP(tie2bs!6).VEPTP(tie2bs!7).VEPTP(tie2bs!8)] -> [ABIN2(state~active)] + [Ang1_4(tie2bs!1,tie2bs!2,…
[ABIN2(state~inactive)] + [Ang2_4(tie2bs!1,tie2bs!2,tie2bs!3,tie2bs!4).Tie1(loc~j,pY~p,tie2bs!5).Tie2(ang1bs,ang2bs!1,loc~j,pY~p,tie1bs!5,veptpbs).Tie2(ang1bs,ang2bs!4,loc~j,pY~p,tie1bs,veptpbs!6).Tie2(ang1bs,ang2bs!3,loc~j,pY~p,tie1bs,veptpbs!7).Tie2(ang1bs,ang2bs!2,loc~j,pY~p,tie1bs,veptpbs!8).VEPTP(tie2bs!6).VEPTP(tie2bs!7).VEPTP(tie2bs!8)] -> [ABIN2(state~active)] + [Ang2_4(tie2bs!1,tie2bs!2,…
[ABIN2(state~inactive)] + [Ang1_4(tie2bs!1,tie2bs!2,tie2bs!3,tie2bs!4).Tie2(ang1bs!4,ang2bs,loc~j,pY~dp,tie1bs,veptpbs).Tie2(ang1bs!3,ang2bs,loc~j,pY~p,tie1bs,veptpbs!5).Tie2(ang1bs!2,ang2bs,loc~j,pY~p,tie1bs,veptpbs!6).Tie2(ang1bs!1,ang2bs,loc~j,pY~p,tie1bs,veptpbs!7).VEPTP(tie2bs!5).VEPTP(tie2bs!6).VEPTP(tie2bs!7)] -> [ABIN2(state~active)] + [Ang1_4(tie2bs!1,tie2bs!2,tie2bs!3,tie2bs!4).Tie2(ang…
[ABIN2(state~inactive)] + [Ang2_4(tie2bs!1,tie2bs!2,tie2bs!3,tie2bs!4).Tie2(ang1bs,ang2bs!4,loc~j,pY~dp,tie1bs,veptpbs).Tie2(ang1bs,ang2bs!3,loc~j,pY~p,tie1bs,veptpbs!5).Tie2(ang1bs,ang2bs!2,loc~j,pY~p,tie1bs,veptpbs!6).Tie2(ang1bs,ang2bs!1,loc~j,pY~p,tie1bs,veptpbs!7).VEPTP(tie2bs!5).VEPTP(tie2bs!6).VEPTP(tie2bs!7)] -> [ABIN2(state~active)] + [Ang2_4(tie2bs!1,tie2bs!2,tie2bs!3,tie2bs!4).Tie2(ang…
[ABIN2(state~inactive)] + [Ang1_4(tie2bs!1,tie2bs!2,tie2bs!3,tie2bs!4).Tie1(loc~j,pY~dp,tie2bs!5).Tie2(ang1bs!4,ang2bs,loc~j,pY~dp,tie1bs,veptpbs).Tie2(ang1bs!1,ang2bs,loc~j,pY~p,tie1bs!5,veptpbs).Tie2(ang1bs!3,ang2bs,loc~j,pY~p,tie1bs,veptpbs!6).Tie2(ang1bs!2,ang2bs,loc~j,pY~p,tie1bs,veptpbs!7).VEPTP(tie2bs!6).VEPTP(tie2bs!7)] -> [ABIN2(state~active)] + [Ang1_4(tie2bs!1,tie2bs!2,tie2bs!3,tie2bs!…
[ABIN2(state~inactive)] + [Ang2_4(tie2bs!1,tie2bs!2,tie2bs!3,tie2bs!4).Tie1(loc~j,pY~dp,tie2bs!5).Tie2(ang1bs,ang2bs!4,loc~j,pY~dp,tie1bs,veptpbs).Tie2(ang1bs,ang2bs!1,loc~j,pY~p,tie1bs!5,veptpbs).Tie2(ang1bs,ang2bs!3,loc~j,pY~p,tie1bs,veptpbs!6).Tie2(ang1bs,ang2bs!2,loc~j,pY~p,tie1bs,veptpbs!7).VEPTP(tie2bs!6).VEPTP(tie2bs!7)] -> [ABIN2(state~active)] + [Ang2_4(tie2bs!1,tie2bs!2,tie2bs!3,tie2bs!…
[ABIN2(state~inactive)] + [Ang1_4(tie2bs!1,tie2bs!2,tie2bs!3,tie2bs!4).Tie1(loc~j,pY~p,tie2bs!5).Tie2(ang1bs!4,ang2bs,loc~j,pY~dp,tie1bs,veptpbs).Tie2(ang1bs!1,ang2bs,loc~j,pY~p,tie1bs!5,veptpbs).Tie2(ang1bs!3,ang2bs,loc~j,pY~p,tie1bs,veptpbs!6).Tie2(ang1bs!2,ang2bs,loc~j,pY~p,tie1bs,veptpbs).VEPTP(tie2bs!6)] -> [ABIN2(state~active)] + [Ang1_4(tie2bs!1,tie2bs!2,tie2bs!3,tie2bs!4).Tie1(loc~j,pY~p,…
[ABIN2(state~inactive)] + [Ang1_4(tie2bs!1,tie2bs!2,tie2bs!3,tie2bs!4).Tie2(ang1bs!4,ang2bs,loc~j,pY~dp,tie1bs,veptpbs).Tie2(ang1bs!3,ang2bs,loc~j,pY~dp,tie1bs,veptpbs).Tie2(ang1bs!2,ang2bs,loc~j,pY~p,tie1bs,veptpbs!5).Tie2(ang1bs!1,ang2bs,loc~j,pY~p,tie1bs,veptpbs).VEPTP(tie2bs!5)] -> [ABIN2(state~active)] + [Ang1_4(tie2bs!1,tie2bs!2,tie2bs!3,tie2bs!4).Tie2(ang1bs!4,ang2bs,loc~j,pY~dp,tie1bs,vep…
[ABIN2(state~inactive)] + [Ang2_4(tie2bs!1,tie2bs!2,tie2bs!3,tie2bs!4).Tie1(loc~j,pY~p,tie2bs!5).Tie2(ang1bs,ang2bs!4,loc~j,pY~dp,tie1bs,veptpbs).Tie2(ang1bs,ang2bs!1,loc~j,pY~p,tie1bs!5,veptpbs).Tie2(ang1bs,ang2bs!3,loc~j,pY~p,tie1bs,veptpbs!6).Tie2(ang1bs,ang2bs!2,loc~j,pY~p,tie1bs,veptpbs).VEPTP(tie2bs!6)] -> [ABIN2(state~active)] + [Ang2_4(tie2bs!1,tie2bs!2,tie2bs!3,tie2bs!4).Tie1(loc~j,pY~p,…
[ABIN2(state~inactive)] + [Ang2_4(tie2bs!1,tie2bs!2,tie2bs!3,tie2bs!4).Tie2(ang1bs,ang2bs!4,loc~j,pY~dp,tie1bs,veptpbs).Tie2(ang1bs,ang2bs!3,loc~j,pY~dp,tie1bs,veptpbs).Tie2(ang1bs,ang2bs!2,loc~j,pY~p,tie1bs,veptpbs!5).Tie2(ang1bs,ang2bs!1,loc~j,pY~p,tie1bs,veptpbs).VEPTP(tie2bs!5)] -> [ABIN2(state~active)] + [Ang2_4(tie2bs!1,tie2bs!2,tie2bs!3,tie2bs!4).Tie2(ang1bs,ang2bs!4,loc~j,pY~dp,tie1bs,vep…
[ABIN2(state~inactive)] + [Ang1_4(tie2bs!1,tie2bs!2,tie2bs!3,tie2bs!4).Tie1(loc~j,pY~dp,tie2bs!5).Tie2(ang1bs!4,ang2bs,loc~j,pY~dp,tie1bs,veptpbs).Tie2(ang1bs!3,ang2bs,loc~j,pY~dp,tie1bs,veptpbs).Tie2(ang1bs!1,ang2bs,loc~j,pY~p,tie1bs!5,veptpbs).Tie2(ang1bs!2,ang2bs,loc~j,pY~p,tie1bs,veptpbs)] -> [ABIN2(state~active)] + [Ang1_4(tie2bs!1,tie2bs!2,tie2bs!3,tie2bs!4).Tie1(loc~j,pY~dp,tie2bs!5).Tie2(…
[ABIN2(state~inactive)] + [Ang2_4(tie2bs!1,tie2bs!2,tie2bs!3,tie2bs!4).Tie1(loc~j,pY~dp,tie2bs!5).Tie2(ang1bs,ang2bs!4,loc~j,pY~dp,tie1bs,veptpbs).Tie2(ang1bs,ang2bs!3,loc~j,pY~dp,tie1bs,veptpbs).Tie2(ang1bs,ang2bs!1,loc~j,pY~p,tie1bs!5,veptpbs).Tie2(ang1bs,ang2bs!2,loc~j,pY~p,tie1bs,veptpbs)] -> [ABIN2(state~active)] + [Ang2_4(tie2bs!1,tie2bs!2,tie2bs!3,tie2bs!4).Tie1(loc~j,pY~dp,tie2bs!5).Tie2(…
[VEPTP(tie2bs)] + [Ang1_4(tie2bs!1,tie2bs!2,tie2bs!3,tie2bs!4).Tie1(loc~j,pY~p,tie2bs!5).Tie2(ang1bs!4,ang2bs,loc~j,pY~dp,tie1bs,veptpbs).Tie2(ang1bs!3,ang2bs,loc~j,pY~dp,tie1bs,veptpbs).Tie2(ang1bs!1,ang2bs,loc~j,pY~p,tie1bs!5,veptpbs).Tie2(ang1bs!2,ang2bs,loc~j,pY~p,tie1bs,veptpbs)] -> [Ang1_4(tie2bs!1,tie2bs!2,tie2bs!3,tie2bs!4).Tie1(loc~j,pY~p,tie2bs!5).Tie2(ang1bs!4,ang2bs,loc~j,pY~dp,tie1bs…
[VEPTP(tie2bs)] + [Ang1_4(tie2bs!1,tie2bs!2,tie2bs!3,tie2bs!4).Tie2(ang1bs!4,ang2bs,loc~j,pY~dp,tie1bs,veptpbs).Tie2(ang1bs!3,ang2bs,loc~j,pY~dp,tie1bs,veptpbs).Tie2(ang1bs!2,ang2bs,loc~j,pY~dp,tie1bs,veptpbs).Tie2(ang1bs!1,ang2bs,loc~j,pY~p,tie1bs,veptpbs)] -> [Ang1_4(tie2bs!1,tie2bs!2,tie2bs!3,tie2bs!4).Tie2(ang1bs!4,ang2bs,loc~j,pY~dp,tie1bs,veptpbs).Tie2(ang1bs!3,ang2bs,loc~j,pY~dp,tie1bs,vep…
[VEPTP(tie2bs)] + [Ang2_4(tie2bs!1,tie2bs!2,tie2bs!3,tie2bs!4).Tie1(loc~j,pY~p,tie2bs!5).Tie2(ang1bs,ang2bs!4,loc~j,pY~dp,tie1bs,veptpbs).Tie2(ang1bs,ang2bs!3,loc~j,pY~dp,tie1bs,veptpbs).Tie2(ang1bs,ang2bs!1,loc~j,pY~p,tie1bs!5,veptpbs).Tie2(ang1bs,ang2bs!2,loc~j,pY~p,tie1bs,veptpbs)] -> [Ang2_4(tie2bs!1,tie2bs!2,tie2bs!3,tie2bs!4).Tie1(loc~j,pY~p,tie2bs!5).Tie2(ang1bs,ang2bs!4,loc~j,pY~dp,tie1bs…
[VEPTP(tie2bs)] + [Ang2_4(tie2bs!1,tie2bs!2,tie2bs!3,tie2bs!4).Tie2(ang1bs,ang2bs!4,loc~j,pY~dp,tie1bs,veptpbs).Tie2(ang1bs,ang2bs!3,loc~j,pY~dp,tie1bs,veptpbs).Tie2(ang1bs,ang2bs!2,loc~j,pY~dp,tie1bs,veptpbs).Tie2(ang1bs,ang2bs!1,loc~j,pY~p,tie1bs,veptpbs)] -> [Ang2_4(tie2bs!1,tie2bs!2,tie2bs!3,tie2bs!4).Tie2(ang1bs,ang2bs!4,loc~j,pY~dp,tie1bs,veptpbs).Tie2(ang1bs,ang2bs!3,loc~j,pY~dp,tie1bs,vep…
[Ang1_4(tie2bs!1,tie2bs!2,tie2bs!3,tie2bs!4).Tie1(loc~j,pY~p,tie2bs!5).Tie2(ang1bs!4,ang2bs,loc~j,pY~dp,tie1bs,veptpbs).Tie2(ang1bs!1,ang2bs,loc~j,pY~p,tie1bs!5,veptpbs).Tie2(ang1bs!3,ang2bs,loc~j,pY~p,tie1bs,veptpbs!6).Tie2(ang1bs!2,ang2bs,loc~j,pY~p,tie1bs,veptpbs!7).VEPTP(tie2bs!6).VEPTP(tie2bs!7)] -> [VEPTP(tie2bs)] + [Ang1_4(tie2bs!1,tie2bs!2,tie2bs!3,tie2bs!4).Tie1(loc~j,pY~p,tie2bs!5).Tie2…
[Ang1_4(tie2bs!1,tie2bs!2,tie2bs!3,tie2bs!4).Tie2(ang1bs!4,ang2bs,loc~j,pY~dp,tie1bs,veptpbs).Tie2(ang1bs!3,ang2bs,loc~j,pY~dp,tie1bs,veptpbs).Tie2(ang1bs!2,ang2bs,loc~j,pY~p,tie1bs,veptpbs!5).Tie2(ang1bs!1,ang2bs,loc~j,pY~p,tie1bs,veptpbs!6).VEPTP(tie2bs!5).VEPTP(tie2bs!6)] -> [VEPTP(tie2bs)] + [Ang1_4(tie2bs!1,tie2bs!2,tie2bs!3,tie2bs!4).Tie2(ang1bs!4,ang2bs,loc~j,pY~dp,tie1bs,veptpbs).Tie2(ang…
[Ang2_4(tie2bs!1,tie2bs!2,tie2bs!3,tie2bs!4).Tie1(loc~j,pY~p,tie2bs!5).Tie2(ang1bs,ang2bs!4,loc~j,pY~dp,tie1bs,veptpbs).Tie2(ang1bs,ang2bs!1,loc~j,pY~p,tie1bs!5,veptpbs).Tie2(ang1bs,ang2bs!3,loc~j,pY~p,tie1bs,veptpbs!6).Tie2(ang1bs,ang2bs!2,loc~j,pY~p,tie1bs,veptpbs!7).VEPTP(tie2bs!6).VEPTP(tie2bs!7)] -> [VEPTP(tie2bs)] + [Ang2_4(tie2bs!1,tie2bs!2,tie2bs!3,tie2bs!4).Tie1(loc~j,pY~p,tie2bs!5).Tie2…
[Ang2_4(tie2bs!1,tie2bs!2,tie2bs!3,tie2bs!4).Tie2(ang1bs,ang2bs!4,loc~j,pY~dp,tie1bs,veptpbs).Tie2(ang1bs,ang2bs!3,loc~j,pY~dp,tie1bs,veptpbs).Tie2(ang1bs,ang2bs!2,loc~j,pY~p,tie1bs,veptpbs!5).Tie2(ang1bs,ang2bs!1,loc~j,pY~p,tie1bs,veptpbs!6).VEPTP(tie2bs!5).VEPTP(tie2bs!6)] -> [VEPTP(tie2bs)] + [Ang2_4(tie2bs!1,tie2bs!2,tie2bs!3,tie2bs!4).Tie2(ang1bs,ang2bs!4,loc~j,pY~dp,tie1bs,veptpbs).Tie2(ang…
[Ang1_4(tie2bs!1,tie2bs!2,tie2bs!3,tie2bs!4).Tie1(loc~j,pY~dp,tie2bs!5).Tie2(ang1bs!4,ang2bs,loc~j,pY~dp,tie1bs,veptpbs).Tie2(ang1bs!3,ang2bs,loc~j,pY~dp,tie1bs,veptpbs).Tie2(ang1bs!1,ang2bs,loc~j,pY~p,tie1bs!5,veptpbs).Tie2(ang1bs!2,ang2bs,loc~j,pY~p,tie1bs,veptpbs!6).VEPTP(tie2bs!6)] -> [VEPTP(tie2bs)] + [Ang1_4(tie2bs!1,tie2bs!2,tie2bs!3,tie2bs!4).Tie1(loc~j,pY~dp,tie2bs!5).Tie2(ang1bs!4,ang2b…
[Ang2_4(tie2bs!1,tie2bs!2,tie2bs!3,tie2bs!4).Tie1(loc~j,pY~dp,tie2bs!5).Tie2(ang1bs,ang2bs!4,loc~j,pY~dp,tie1bs,veptpbs).Tie2(ang1bs,ang2bs!3,loc~j,pY~dp,tie1bs,veptpbs).Tie2(ang1bs,ang2bs!1,loc~j,pY~p,tie1bs!5,veptpbs).Tie2(ang1bs,ang2bs!2,loc~j,pY~p,tie1bs,veptpbs!6).VEPTP(tie2bs!6)] -> [VEPTP(tie2bs)] + [Ang2_4(tie2bs!1,tie2bs!2,tie2bs!3,tie2bs!4).Tie1(loc~j,pY~dp,tie2bs!5).Tie2(ang1bs,ang2bs!…
[Ang1_4(tie2bs!1,tie2bs!2,tie2bs!3,tie2bs!4).Tie1(loc~j,pY~p,tie2bs!5).Tie2(ang1bs!4,ang2bs,loc~j,pY~dp,tie1bs,veptpbs).Tie2(ang1bs!1,ang2bs,loc~j,pY~p,tie1bs!5,veptpbs).Tie2(ang1bs!3,ang2bs,loc~j,pY~p,tie1bs,veptpbs!6).Tie2(ang1bs!2,ang2bs,loc~j,pY~p,tie1bs,veptpbs!7).VEPTP(tie2bs!6).VEPTP(tie2bs!7)] -> [VEPTP(tie2bs)] + [Ang1_4(tie2bs!1,tie2bs!2,tie2bs!3,tie2bs!4).Tie1(loc~j,pY~p,tie2bs!5).Tie2…
[Ang1_4(tie2bs!1,tie2bs!2,tie2bs!3,tie2bs!4).Tie2(ang1bs!4,ang2bs,loc~j,pY~dp,tie1bs,veptpbs).Tie2(ang1bs!3,ang2bs,loc~j,pY~dp,tie1bs,veptpbs).Tie2(ang1bs!2,ang2bs,loc~j,pY~p,tie1bs,veptpbs!5).Tie2(ang1bs!1,ang2bs,loc~j,pY~p,tie1bs,veptpbs!6).VEPTP(tie2bs!5).VEPTP(tie2bs!6)] -> [VEPTP(tie2bs)] + [Ang1_4(tie2bs!1,tie2bs!2,tie2bs!3,tie2bs!4).Tie2(ang1bs!4,ang2bs,loc~j,pY~dp,tie1bs,veptpbs).Tie2(ang…
[Ang1_4(tie2bs!1,tie2bs!2,tie2bs!3,tie2bs!4).Tie1(loc~j,pY~dp,tie2bs!5).Tie2(ang1bs!4,ang2bs,loc~j,pY~dp,tie1bs,veptpbs).Tie2(ang1bs!3,ang2bs,loc~j,pY~dp,tie1bs,veptpbs).Tie2(ang1bs!1,ang2bs,loc~j,pY~p,tie1bs!5,veptpbs).Tie2(ang1bs!2,ang2bs,loc~j,pY~p,tie1bs,veptpbs!6).VEPTP(tie2bs!6)] -> [VEPTP(tie2bs)] + [Ang1_4(tie2bs!1,tie2bs!2,tie2bs!3,tie2bs!4).Tie1(loc~j,pY~dp,tie2bs!5).Tie2(ang1bs!4,ang2b…
[Ang2_4(tie2bs!1,tie2bs!2,tie2bs!3,tie2bs!4).Tie1(loc~j,pY~p,tie2bs!5).Tie2(ang1bs,ang2bs!4,loc~j,pY~dp,tie1bs,veptpbs).Tie2(ang1bs,ang2bs!1,loc~j,pY~p,tie1bs!5,veptpbs).Tie2(ang1bs,ang2bs!3,loc~j,pY~p,tie1bs,veptpbs!6).Tie2(ang1bs,ang2bs!2,loc~j,pY~p,tie1bs,veptpbs!7).VEPTP(tie2bs!6).VEPTP(tie2bs!7)] -> [VEPTP(tie2bs)] + [Ang2_4(tie2bs!1,tie2bs!2,tie2bs!3,tie2bs!4).Tie1(loc~j,pY~p,tie2bs!5).Tie2…
[Ang2_4(tie2bs!1,tie2bs!2,tie2bs!3,tie2bs!4).Tie2(ang1bs,ang2bs!4,loc~j,pY~dp,tie1bs,veptpbs).Tie2(ang1bs,ang2bs!3,loc~j,pY~dp,tie1bs,veptpbs).Tie2(ang1bs,ang2bs!2,loc~j,pY~p,tie1bs,veptpbs!5).Tie2(ang1bs,ang2bs!1,loc~j,pY~p,tie1bs,veptpbs!6).VEPTP(tie2bs!5).VEPTP(tie2bs!6)] -> [VEPTP(tie2bs)] + [Ang2_4(tie2bs!1,tie2bs!2,tie2bs!3,tie2bs!4).Tie2(ang1bs,ang2bs!4,loc~j,pY~dp,tie1bs,veptpbs).Tie2(ang…
[Ang2_4(tie2bs!1,tie2bs!2,tie2bs!3,tie2bs!4).Tie1(loc~j,pY~dp,tie2bs!5).Tie2(ang1bs,ang2bs!4,loc~j,pY~dp,tie1bs,veptpbs).Tie2(ang1bs,ang2bs!3,loc~j,pY~dp,tie1bs,veptpbs).Tie2(ang1bs,ang2bs!1,loc~j,pY~p,tie1bs!5,veptpbs).Tie2(ang1bs,ang2bs!2,loc~j,pY~p,tie1bs,veptpbs!6).VEPTP(tie2bs!6)] -> [VEPTP(tie2bs)] + [Ang2_4(tie2bs!1,tie2bs!2,tie2bs!3,tie2bs!4).Tie1(loc~j,pY~dp,tie2bs!5).Tie2(ang1bs,ang2bs!…
[PI3K(state~inactive)] + [Ang1_4(tie2bs!1,tie2bs!2,tie2bs!3,tie2bs!4).Tie1(loc~j,pY~p,tie2bs!5).Tie2(ang1bs!4,ang2bs,loc~j,pY~dp,tie1bs,veptpbs).Tie2(ang1bs!1,ang2bs,loc~j,pY~p,tie1bs!5,veptpbs).Tie2(ang1bs!3,ang2bs,loc~j,pY~p,tie1bs,veptpbs!6).Tie2(ang1bs!2,ang2bs,loc~j,pY~p,tie1bs,veptpbs!7).VEPTP(tie2bs!6).VEPTP(tie2bs!7)] -> [PI3K(state~active)] + [Ang1_4(tie2bs!1,tie2bs!2,tie2bs!3,tie2bs!4).…
[PI3K(state~inactive)] + [Ang1_4(tie2bs!1,tie2bs!2,tie2bs!3,tie2bs!4).Tie2(ang1bs!4,ang2bs,loc~j,pY~dp,tie1bs,veptpbs).Tie2(ang1bs!3,ang2bs,loc~j,pY~dp,tie1bs,veptpbs).Tie2(ang1bs!2,ang2bs,loc~j,pY~p,tie1bs,veptpbs!5).Tie2(ang1bs!1,ang2bs,loc~j,pY~p,tie1bs,veptpbs!6).VEPTP(tie2bs!5).VEPTP(tie2bs!6)] -> [PI3K(state~active)] + [Ang1_4(tie2bs!1,tie2bs!2,tie2bs!3,tie2bs!4).Tie2(ang1bs!4,ang2bs,loc~j,…
[PI3K(state~inactive)] + [Ang2_4(tie2bs!1,tie2bs!2,tie2bs!3,tie2bs!4).Tie1(loc~j,pY~p,tie2bs!5).Tie2(ang1bs,ang2bs!4,loc~j,pY~dp,tie1bs,veptpbs).Tie2(ang1bs,ang2bs!1,loc~j,pY~p,tie1bs!5,veptpbs).Tie2(ang1bs,ang2bs!3,loc~j,pY~p,tie1bs,veptpbs!6).Tie2(ang1bs,ang2bs!2,loc~j,pY~p,tie1bs,veptpbs!7).VEPTP(tie2bs!6).VEPTP(tie2bs!7)] -> [PI3K(state~active)] + [Ang2_4(tie2bs!1,tie2bs!2,tie2bs!3,tie2bs!4).…
[PI3K(state~inactive)] + [Ang2_4(tie2bs!1,tie2bs!2,tie2bs!3,tie2bs!4).Tie2(ang1bs,ang2bs!4,loc~j,pY~dp,tie1bs,veptpbs).Tie2(ang1bs,ang2bs!3,loc~j,pY~dp,tie1bs,veptpbs).Tie2(ang1bs,ang2bs!2,loc~j,pY~p,tie1bs,veptpbs!5).Tie2(ang1bs,ang2bs!1,loc~j,pY~p,tie1bs,veptpbs!6).VEPTP(tie2bs!5).VEPTP(tie2bs!6)] -> [PI3K(state~active)] + [Ang2_4(tie2bs!1,tie2bs!2,tie2bs!3,tie2bs!4).Tie2(ang1bs,ang2bs!4,loc~j,…
[PI3K(state~inactive)] + [Ang1_4(tie2bs!1,tie2bs!2,tie2bs!3,tie2bs!4).Tie1(loc~j,pY~dp,tie2bs!5).Tie2(ang1bs!4,ang2bs,loc~j,pY~dp,tie1bs,veptpbs).Tie2(ang1bs!3,ang2bs,loc~j,pY~dp,tie1bs,veptpbs).Tie2(ang1bs!1,ang2bs,loc~j,pY~p,tie1bs!5,veptpbs).Tie2(ang1bs!2,ang2bs,loc~j,pY~p,tie1bs,veptpbs!6).VEPTP(tie2bs!6)] -> [PI3K(state~active)] + [Ang1_4(tie2bs!1,tie2bs!2,tie2bs!3,tie2bs!4).Tie1(loc~j,pY~dp…
[PI3K(state~inactive)] + [Ang2_4(tie2bs!1,tie2bs!2,tie2bs!3,tie2bs!4).Tie1(loc~j,pY~dp,tie2bs!5).Tie2(ang1bs,ang2bs!4,loc~j,pY~dp,tie1bs,veptpbs).Tie2(ang1bs,ang2bs!3,loc~j,pY~dp,tie1bs,veptpbs).Tie2(ang1bs,ang2bs!1,loc~j,pY~p,tie1bs!5,veptpbs).Tie2(ang1bs,ang2bs!2,loc~j,pY~p,tie1bs,veptpbs!6).VEPTP(tie2bs!6)] -> [PI3K(state~active)] + [Ang2_4(tie2bs!1,tie2bs!2,tie2bs!3,tie2bs!4).Tie1(loc~j,pY~dp…
[PI3K(state~inactive)] + [Ang1_4(tie2bs!1,tie2bs!2,tie2bs!3,tie2bs!4).Tie1(loc~j,pY~p,tie2bs!5).Tie2(ang1bs!4,ang2bs,loc~j,pY~dp,tie1bs,veptpbs).Tie2(ang1bs!3,ang2bs,loc~j,pY~dp,tie1bs,veptpbs).Tie2(ang1bs!1,ang2bs,loc~j,pY~p,tie1bs!5,veptpbs).Tie2(ang1bs!2,ang2bs,loc~j,pY~p,tie1bs,veptpbs)] -> [PI3K(state~active)] + [Ang1_4(tie2bs!1,tie2bs!2,tie2bs!3,tie2bs!4).Tie1(loc~j,pY~p,tie2bs!5).Tie2(ang1…
[PI3K(state~inactive)] + [Ang1_4(tie2bs!1,tie2bs!2,tie2bs!3,tie2bs!4).Tie2(ang1bs!4,ang2bs,loc~j,pY~dp,tie1bs,veptpbs).Tie2(ang1bs!3,ang2bs,loc~j,pY~dp,tie1bs,veptpbs).Tie2(ang1bs!2,ang2bs,loc~j,pY~dp,tie1bs,veptpbs).Tie2(ang1bs!1,ang2bs,loc~j,pY~p,tie1bs,veptpbs)] -> [PI3K(state~active)] + [Ang1_4(tie2bs!1,tie2bs!2,tie2bs!3,tie2bs!4).Tie2(ang1bs!4,ang2bs,loc~j,pY~dp,tie1bs,veptpbs).Tie2(ang1bs!3…
[PI3K(state~inactive)] + [Ang2_4(tie2bs!1,tie2bs!2,tie2bs!3,tie2bs!4).Tie1(loc~j,pY~p,tie2bs!5).Tie2(ang1bs,ang2bs!4,loc~j,pY~dp,tie1bs,veptpbs).Tie2(ang1bs,ang2bs!3,loc~j,pY~dp,tie1bs,veptpbs).Tie2(ang1bs,ang2bs!1,loc~j,pY~p,tie1bs!5,veptpbs).Tie2(ang1bs,ang2bs!2,loc~j,pY~p,tie1bs,veptpbs)] -> [PI3K(state~active)] + [Ang2_4(tie2bs!1,tie2bs!2,tie2bs!3,tie2bs!4).Tie1(loc~j,pY~p,tie2bs!5).Tie2(ang1…
[PI3K(state~inactive)] + [Ang2_4(tie2bs!1,tie2bs!2,tie2bs!3,tie2bs!4).Tie2(ang1bs,ang2bs!4,loc~j,pY~dp,tie1bs,veptpbs).Tie2(ang1bs,ang2bs!3,loc~j,pY~dp,tie1bs,veptpbs).Tie2(ang1bs,ang2bs!2,loc~j,pY~dp,tie1bs,veptpbs).Tie2(ang1bs,ang2bs!1,loc~j,pY~p,tie1bs,veptpbs)] -> [PI3K(state~active)] + [Ang2_4(tie2bs!1,tie2bs!2,tie2bs!3,tie2bs!4).Tie2(ang1bs,ang2bs!4,loc~j,pY~dp,tie1bs,veptpbs).Tie2(ang1bs,a…
[PI(PIsite~4P)] + [Akt(PHakt,S473~pS,T308~pS)] -> [Akt(PHakt!1,S473~pS,T308~pS).PI(PIsite~4P!1)]
[Akt(PHakt!1,S473~S,T308~pS).PI(PIsite~4P!1)] -> [PI(PIsite~4P)] + [Akt(PHakt,S473~S,T308~pS)]
[Akt(PHakt!1,S473~S,T308~pS).PI(PIsite~4P!1)] -> [Akt(PHakt!1,S473~pS,T308~pS).PI(PIsite~4P!1)]
[Akt(PHakt,S473~pS,T308~pS)] -> [Akt(PHakt,S473~S,T308~pS)]
[Akt(PHakt,S473~pS,T308~pS)] -> [Akt(PHakt,S473~pS,T308~S)]
[Akt(PHakt!1,S473~S,T308~pS).PI(PIsite~4P!1)] -> [Akt(PHakt!1,S473~S,T308~S).PI(PIsite~4P!1)]
[RhoA(G~GDP,mDiabs)] + [Ang1_4(tie2bs!1,tie2bs!2,tie2bs!3,tie2bs!4).Tie1(loc~j,pY~p,tie2bs!5).Tie2(ang1bs!4,ang2bs,loc~j,pY~dp,tie1bs,veptpbs).Tie2(ang1bs!1,ang2bs,loc~j,pY~p,tie1bs!5,veptpbs).Tie2(ang1bs!3,ang2bs,loc~j,pY~p,tie1bs,veptpbs!6).Tie2(ang1bs!2,ang2bs,loc~j,pY~p,tie1bs,veptpbs!7).VEPTP(tie2bs!6).VEPTP(tie2bs!7)] -> [RhoA(G~GTP,mDiabs)] + [Ang1_4(tie2bs!1,tie2bs!2,tie2bs!3,tie2bs!4).Ti…
[RhoA(G~GDP,mDiabs)] + [Ang1_4(tie2bs!1,tie2bs!2,tie2bs!3,tie2bs!4).Tie2(ang1bs!4,ang2bs,loc~j,pY~dp,tie1bs,veptpbs).Tie2(ang1bs!3,ang2bs,loc~j,pY~dp,tie1bs,veptpbs).Tie2(ang1bs!2,ang2bs,loc~j,pY~p,tie1bs,veptpbs!5).Tie2(ang1bs!1,ang2bs,loc~j,pY~p,tie1bs,veptpbs!6).VEPTP(tie2bs!5).VEPTP(tie2bs!6)] -> [RhoA(G~GTP,mDiabs)] + [Ang1_4(tie2bs!1,tie2bs!2,tie2bs!3,tie2bs!4).Tie2(ang1bs!4,ang2bs,loc~j,pY…
[RhoA(G~GDP,mDiabs)] + [Ang2_4(tie2bs!1,tie2bs!2,tie2bs!3,tie2bs!4).Tie1(loc~j,pY~p,tie2bs!5).Tie2(ang1bs,ang2bs!4,loc~j,pY~dp,tie1bs,veptpbs).Tie2(ang1bs,ang2bs!1,loc~j,pY~p,tie1bs!5,veptpbs).Tie2(ang1bs,ang2bs!3,loc~j,pY~p,tie1bs,veptpbs!6).Tie2(ang1bs,ang2bs!2,loc~j,pY~p,tie1bs,veptpbs!7).VEPTP(tie2bs!6).VEPTP(tie2bs!7)] -> [RhoA(G~GTP,mDiabs)] + [Ang2_4(tie2bs!1,tie2bs!2,tie2bs!3,tie2bs!4).Ti…
[RhoA(G~GDP,mDiabs)] + [Ang2_4(tie2bs!1,tie2bs!2,tie2bs!3,tie2bs!4).Tie2(ang1bs,ang2bs!4,loc~j,pY~dp,tie1bs,veptpbs).Tie2(ang1bs,ang2bs!3,loc~j,pY~dp,tie1bs,veptpbs).Tie2(ang1bs,ang2bs!2,loc~j,pY~p,tie1bs,veptpbs!5).Tie2(ang1bs,ang2bs!1,loc~j,pY~p,tie1bs,veptpbs!6).VEPTP(tie2bs!5).VEPTP(tie2bs!6)] -> [RhoA(G~GTP,mDiabs)] + [Ang2_4(tie2bs!1,tie2bs!2,tie2bs!3,tie2bs!4).Tie2(ang1bs,ang2bs!4,loc~j,pY…
[RhoA(G~GDP,mDiabs)] + [Ang1_4(tie2bs!1,tie2bs!2,tie2bs!3,tie2bs!4).Tie1(loc~j,pY~dp,tie2bs!5).Tie2(ang1bs!4,ang2bs,loc~j,pY~dp,tie1bs,veptpbs).Tie2(ang1bs!3,ang2bs,loc~j,pY~dp,tie1bs,veptpbs).Tie2(ang1bs!1,ang2bs,loc~j,pY~p,tie1bs!5,veptpbs).Tie2(ang1bs!2,ang2bs,loc~j,pY~p,tie1bs,veptpbs!6).VEPTP(tie2bs!6)] -> [RhoA(G~GTP,mDiabs)] + [Ang1_4(tie2bs!1,tie2bs!2,tie2bs!3,tie2bs!4).Tie1(loc~j,pY~dp,t…
[RhoA(G~GDP,mDiabs)] + [Ang2_4(tie2bs!1,tie2bs!2,tie2bs!3,tie2bs!4).Tie1(loc~j,pY~dp,tie2bs!5).Tie2(ang1bs,ang2bs!4,loc~j,pY~dp,tie1bs,veptpbs).Tie2(ang1bs,ang2bs!3,loc~j,pY~dp,tie1bs,veptpbs).Tie2(ang1bs,ang2bs!1,loc~j,pY~p,tie1bs!5,veptpbs).Tie2(ang1bs,ang2bs!2,loc~j,pY~p,tie1bs,veptpbs!6).VEPTP(tie2bs!6)] -> [RhoA(G~GTP,mDiabs)] + [Ang2_4(tie2bs!1,tie2bs!2,tie2bs!3,tie2bs!4).Tie1(loc~j,pY~dp,t…
[RhoA(G~GDP,mDiabs)] + [Ang1_4(tie2bs!1,tie2bs!2,tie2bs!3,tie2bs!4).Tie1(loc~j,pY~p,tie2bs!5).Tie2(ang1bs!4,ang2bs,loc~j,pY~dp,tie1bs,veptpbs).Tie2(ang1bs!3,ang2bs,loc~j,pY~dp,tie1bs,veptpbs).Tie2(ang1bs!1,ang2bs,loc~j,pY~p,tie1bs!5,veptpbs).Tie2(ang1bs!2,ang2bs,loc~j,pY~p,tie1bs,veptpbs)] -> [RhoA(G~GTP,mDiabs)] + [Ang1_4(tie2bs!1,tie2bs!2,tie2bs!3,tie2bs!4).Tie1(loc~j,pY~p,tie2bs!5).Tie2(ang1bs…
[RhoA(G~GDP,mDiabs)] + [Ang1_4(tie2bs!1,tie2bs!2,tie2bs!3,tie2bs!4).Tie2(ang1bs!4,ang2bs,loc~j,pY~dp,tie1bs,veptpbs).Tie2(ang1bs!3,ang2bs,loc~j,pY~dp,tie1bs,veptpbs).Tie2(ang1bs!2,ang2bs,loc~j,pY~dp,tie1bs,veptpbs).Tie2(ang1bs!1,ang2bs,loc~j,pY~p,tie1bs,veptpbs)] -> [RhoA(G~GTP,mDiabs)] + [Ang1_4(tie2bs!1,tie2bs!2,tie2bs!3,tie2bs!4).Tie2(ang1bs!4,ang2bs,loc~j,pY~dp,tie1bs,veptpbs).Tie2(ang1bs!3,a…
[RhoA(G~GDP,mDiabs)] + [Ang2_4(tie2bs!1,tie2bs!2,tie2bs!3,tie2bs!4).Tie1(loc~j,pY~p,tie2bs!5).Tie2(ang1bs,ang2bs!4,loc~j,pY~dp,tie1bs,veptpbs).Tie2(ang1bs,ang2bs!3,loc~j,pY~dp,tie1bs,veptpbs).Tie2(ang1bs,ang2bs!1,loc~j,pY~p,tie1bs!5,veptpbs).Tie2(ang1bs,ang2bs!2,loc~j,pY~p,tie1bs,veptpbs)] -> [RhoA(G~GTP,mDiabs)] + [Ang2_4(tie2bs!1,tie2bs!2,tie2bs!3,tie2bs!4).Tie1(loc~j,pY~p,tie2bs!5).Tie2(ang1bs…
[RhoA(G~GDP,mDiabs)] + [Ang2_4(tie2bs!1,tie2bs!2,tie2bs!3,tie2bs!4).Tie2(ang1bs,ang2bs!4,loc~j,pY~dp,tie1bs,veptpbs).Tie2(ang1bs,ang2bs!3,loc~j,pY~dp,tie1bs,veptpbs).Tie2(ang1bs,ang2bs!2,loc~j,pY~dp,tie1bs,veptpbs).Tie2(ang1bs,ang2bs!1,loc~j,pY~p,tie1bs,veptpbs)] -> [RhoA(G~GTP,mDiabs)] + [Ang2_4(tie2bs!1,tie2bs!2,tie2bs!3,tie2bs!4).Tie2(ang1bs,ang2bs!4,loc~j,pY~dp,tie1bs,veptpbs).Tie2(ang1bs,ang…
[ABIN2(state~inactive)] + [Ang1_4(tie2bs!1,tie2bs!2,tie2bs!3,tie2bs!4).Tie1(loc~j,pY~p,tie2bs!5).Tie2(ang1bs!4,ang2bs,loc~j,pY~dp,tie1bs,veptpbs).Tie2(ang1bs!1,ang2bs,loc~j,pY~p,tie1bs!5,veptpbs).Tie2(ang1bs!3,ang2bs,loc~j,pY~p,tie1bs,veptpbs!6).Tie2(ang1bs!2,ang2bs,loc~j,pY~p,tie1bs,veptpbs!7).VEPTP(tie2bs!6).VEPTP(tie2bs!7)] -> [ABIN2(state~active)] + [Ang1_4(tie2bs!1,tie2bs!2,tie2bs!3,tie2bs!4…
[ABIN2(state~inactive)] + [Ang1_4(tie2bs!1,tie2bs!2,tie2bs!3,tie2bs!4).Tie2(ang1bs!4,ang2bs,loc~j,pY~dp,tie1bs,veptpbs).Tie2(ang1bs!3,ang2bs,loc~j,pY~dp,tie1bs,veptpbs).Tie2(ang1bs!2,ang2bs,loc~j,pY~p,tie1bs,veptpbs!5).Tie2(ang1bs!1,ang2bs,loc~j,pY~p,tie1bs,veptpbs!6).VEPTP(tie2bs!5).VEPTP(tie2bs!6)] -> [ABIN2(state~active)] + [Ang1_4(tie2bs!1,tie2bs!2,tie2bs!3,tie2bs!4).Tie2(ang1bs!4,ang2bs,loc~…
[ABIN2(state~inactive)] + [Ang2_4(tie2bs!1,tie2bs!2,tie2bs!3,tie2bs!4).Tie1(loc~j,pY~p,tie2bs!5).Tie2(ang1bs,ang2bs!4,loc~j,pY~dp,tie1bs,veptpbs).Tie2(ang1bs,ang2bs!1,loc~j,pY~p,tie1bs!5,veptpbs).Tie2(ang1bs,ang2bs!3,loc~j,pY~p,tie1bs,veptpbs!6).Tie2(ang1bs,ang2bs!2,loc~j,pY~p,tie1bs,veptpbs!7).VEPTP(tie2bs!6).VEPTP(tie2bs!7)] -> [ABIN2(state~active)] + [Ang2_4(tie2bs!1,tie2bs!2,tie2bs!3,tie2bs!4…
[ABIN2(state~inactive)] + [Ang2_4(tie2bs!1,tie2bs!2,tie2bs!3,tie2bs!4).Tie2(ang1bs,ang2bs!4,loc~j,pY~dp,tie1bs,veptpbs).Tie2(ang1bs,ang2bs!3,loc~j,pY~dp,tie1bs,veptpbs).Tie2(ang1bs,ang2bs!2,loc~j,pY~p,tie1bs,veptpbs!5).Tie2(ang1bs,ang2bs!1,loc~j,pY~p,tie1bs,veptpbs!6).VEPTP(tie2bs!5).VEPTP(tie2bs!6)] -> [ABIN2(state~active)] + [Ang2_4(tie2bs!1,tie2bs!2,tie2bs!3,tie2bs!4).Tie2(ang1bs,ang2bs!4,loc~…
[ABIN2(state~inactive)] + [Ang1_4(tie2bs!1,tie2bs!2,tie2bs!3,tie2bs!4).Tie1(loc~j,pY~dp,tie2bs!5).Tie2(ang1bs!4,ang2bs,loc~j,pY~dp,tie1bs,veptpbs).Tie2(ang1bs!3,ang2bs,loc~j,pY~dp,tie1bs,veptpbs).Tie2(ang1bs!1,ang2bs,loc~j,pY~p,tie1bs!5,veptpbs).Tie2(ang1bs!2,ang2bs,loc~j,pY~p,tie1bs,veptpbs!6).VEPTP(tie2bs!6)] -> [ABIN2(state~active)] + [Ang1_4(tie2bs!1,tie2bs!2,tie2bs!3,tie2bs!4).Tie1(loc~j,pY~…
[ABIN2(state~inactive)] + [Ang2_4(tie2bs!1,tie2bs!2,tie2bs!3,tie2bs!4).Tie1(loc~j,pY~dp,tie2bs!5).Tie2(ang1bs,ang2bs!4,loc~j,pY~dp,tie1bs,veptpbs).Tie2(ang1bs,ang2bs!3,loc~j,pY~dp,tie1bs,veptpbs).Tie2(ang1bs,ang2bs!1,loc~j,pY~p,tie1bs!5,veptpbs).Tie2(ang1bs,ang2bs!2,loc~j,pY~p,tie1bs,veptpbs!6).VEPTP(tie2bs!6)] -> [ABIN2(state~active)] + [Ang2_4(tie2bs!1,tie2bs!2,tie2bs!3,tie2bs!4).Tie1(loc~j,pY~…
[ABIN2(state~inactive)] + [Ang1_4(tie2bs!1,tie2bs!2,tie2bs!3,tie2bs!4).Tie1(loc~j,pY~p,tie2bs!5).Tie2(ang1bs!4,ang2bs,loc~j,pY~dp,tie1bs,veptpbs).Tie2(ang1bs!3,ang2bs,loc~j,pY~dp,tie1bs,veptpbs).Tie2(ang1bs!1,ang2bs,loc~j,pY~p,tie1bs!5,veptpbs).Tie2(ang1bs!2,ang2bs,loc~j,pY~p,tie1bs,veptpbs)] -> [ABIN2(state~active)] + [Ang1_4(tie2bs!1,tie2bs!2,tie2bs!3,tie2bs!4).Tie1(loc~j,pY~p,tie2bs!5).Tie2(an…
[ABIN2(state~inactive)] + [Ang1_4(tie2bs!1,tie2bs!2,tie2bs!3,tie2bs!4).Tie2(ang1bs!4,ang2bs,loc~j,pY~dp,tie1bs,veptpbs).Tie2(ang1bs!3,ang2bs,loc~j,pY~dp,tie1bs,veptpbs).Tie2(ang1bs!2,ang2bs,loc~j,pY~dp,tie1bs,veptpbs).Tie2(ang1bs!1,ang2bs,loc~j,pY~p,tie1bs,veptpbs)] -> [ABIN2(state~active)] + [Ang1_4(tie2bs!1,tie2bs!2,tie2bs!3,tie2bs!4).Tie2(ang1bs!4,ang2bs,loc~j,pY~dp,tie1bs,veptpbs).Tie2(ang1bs…
[ABIN2(state~inactive)] + [Ang2_4(tie2bs!1,tie2bs!2,tie2bs!3,tie2bs!4).Tie1(loc~j,pY~p,tie2bs!5).Tie2(ang1bs,ang2bs!4,loc~j,pY~dp,tie1bs,veptpbs).Tie2(ang1bs,ang2bs!3,loc~j,pY~dp,tie1bs,veptpbs).Tie2(ang1bs,ang2bs!1,loc~j,pY~p,tie1bs!5,veptpbs).Tie2(ang1bs,ang2bs!2,loc~j,pY~p,tie1bs,veptpbs)] -> [ABIN2(state~active)] + [Ang2_4(tie2bs!1,tie2bs!2,tie2bs!3,tie2bs!4).Tie1(loc~j,pY~p,tie2bs!5).Tie2(an…
[ABIN2(state~inactive)] + [Ang2_4(tie2bs!1,tie2bs!2,tie2bs!3,tie2bs!4).Tie2(ang1bs,ang2bs!4,loc~j,pY~dp,tie1bs,veptpbs).Tie2(ang1bs,ang2bs!3,loc~j,pY~dp,tie1bs,veptpbs).Tie2(ang1bs,ang2bs!2,loc~j,pY~dp,tie1bs,veptpbs).Tie2(ang1bs,ang2bs!1,loc~j,pY~p,tie1bs,veptpbs)] -> [ABIN2(state~active)] + [Ang2_4(tie2bs!1,tie2bs!2,tie2bs!3,tie2bs!4).Tie2(ang1bs,ang2bs!4,loc~j,pY~dp,tie1bs,veptpbs).Tie2(ang1bs…
[Ang1_4(tie2bs!1,tie2bs!2,tie2bs!3,tie2bs!4).Tie1(loc~j,pY~p,tie2bs!5).Tie2(ang1bs!4,ang2bs,loc~j,pY~dp,tie1bs,veptpbs).Tie2(ang1bs!3,ang2bs,loc~j,pY~dp,tie1bs,veptpbs).Tie2(ang1bs!1,ang2bs,loc~j,pY~p,tie1bs!5,veptpbs).Tie2(ang1bs!2,ang2bs,loc~j,pY~p,tie1bs,veptpbs!6).VEPTP(tie2bs!6)] -> [VEPTP(tie2bs)] + [Ang1_4(tie2bs!1,tie2bs!2,tie2bs!3,tie2bs!4).Tie1(loc~j,pY~p,tie2bs!5).Tie2(ang1bs!4,ang2bs,…
[Ang1_4(tie2bs!1,tie2bs!2,tie2bs!3,tie2bs!4).Tie2(ang1bs!4,ang2bs,loc~j,pY~dp,tie1bs,veptpbs).Tie2(ang1bs!3,ang2bs,loc~j,pY~dp,tie1bs,veptpbs).Tie2(ang1bs!2,ang2bs,loc~j,pY~dp,tie1bs,veptpbs).Tie2(ang1bs!1,ang2bs,loc~j,pY~p,tie1bs,veptpbs!5).VEPTP(tie2bs!5)] -> [VEPTP(tie2bs)] + [Ang1_4(tie2bs!1,tie2bs!2,tie2bs!3,tie2bs!4).Tie2(ang1bs!4,ang2bs,loc~j,pY~dp,tie1bs,veptpbs).Tie2(ang1bs!3,ang2bs,loc~…
[Ang2_4(tie2bs!1,tie2bs!2,tie2bs!3,tie2bs!4).Tie1(loc~j,pY~p,tie2bs!5).Tie2(ang1bs,ang2bs!4,loc~j,pY~dp,tie1bs,veptpbs).Tie2(ang1bs,ang2bs!3,loc~j,pY~dp,tie1bs,veptpbs).Tie2(ang1bs,ang2bs!1,loc~j,pY~p,tie1bs!5,veptpbs).Tie2(ang1bs,ang2bs!2,loc~j,pY~p,tie1bs,veptpbs!6).VEPTP(tie2bs!6)] -> [VEPTP(tie2bs)] + [Ang2_4(tie2bs!1,tie2bs!2,tie2bs!3,tie2bs!4).Tie1(loc~j,pY~p,tie2bs!5).Tie2(ang1bs,ang2bs!4,…
[Ang2_4(tie2bs!1,tie2bs!2,tie2bs!3,tie2bs!4).Tie2(ang1bs,ang2bs!4,loc~j,pY~dp,tie1bs,veptpbs).Tie2(ang1bs,ang2bs!3,loc~j,pY~dp,tie1bs,veptpbs).Tie2(ang1bs,ang2bs!2,loc~j,pY~dp,tie1bs,veptpbs).Tie2(ang1bs,ang2bs!1,loc~j,pY~p,tie1bs,veptpbs!5).VEPTP(tie2bs!5)] -> [VEPTP(tie2bs)] + [Ang2_4(tie2bs!1,tie2bs!2,tie2bs!3,tie2bs!4).Tie2(ang1bs,ang2bs!4,loc~j,pY~dp,tie1bs,veptpbs).Tie2(ang1bs,ang2bs!3,loc~…
[Ang1_4(tie2bs!1,tie2bs!2,tie2bs!3,tie2bs!4).Tie1(loc~j,pY~p,tie2bs!5).Tie2(ang1bs!4,ang2bs,loc~j,pY~dp,tie1bs,veptpbs).Tie2(ang1bs!3,ang2bs,loc~j,pY~dp,tie1bs,veptpbs).Tie2(ang1bs!1,ang2bs,loc~j,pY~p,tie1bs!5,veptpbs).Tie2(ang1bs!2,ang2bs,loc~j,pY~p,tie1bs,veptpbs!6).VEPTP(tie2bs!6)] -> [VEPTP(tie2bs)] + [Ang1_4(tie2bs!1,tie2bs!2,tie2bs!3,tie2bs!4).Tie1(loc~j,pY~p,tie2bs!5).Tie2(ang1bs!4,ang2bs,…
[Ang1_4(tie2bs!1,tie2bs!2,tie2bs!3,tie2bs!4).Tie2(ang1bs!4,ang2bs,loc~j,pY~dp,tie1bs,veptpbs).Tie2(ang1bs!3,ang2bs,loc~j,pY~dp,tie1bs,veptpbs).Tie2(ang1bs!2,ang2bs,loc~j,pY~dp,tie1bs,veptpbs).Tie2(ang1bs!1,ang2bs,loc~j,pY~p,tie1bs,veptpbs!5).VEPTP(tie2bs!5)] -> [VEPTP(tie2bs)] + [Ang1_4(tie2bs!1,tie2bs!2,tie2bs!3,tie2bs!4).Tie2(ang1bs!4,ang2bs,loc~j,pY~dp,tie1bs,veptpbs).Tie2(ang1bs!3,ang2bs,loc~…
[Ang2_4(tie2bs!1,tie2bs!2,tie2bs!3,tie2bs!4).Tie1(loc~j,pY~p,tie2bs!5).Tie2(ang1bs,ang2bs!4,loc~j,pY~dp,tie1bs,veptpbs).Tie2(ang1bs,ang2bs!3,loc~j,pY~dp,tie1bs,veptpbs).Tie2(ang1bs,ang2bs!1,loc~j,pY~p,tie1bs!5,veptpbs).Tie2(ang1bs,ang2bs!2,loc~j,pY~p,tie1bs,veptpbs!6).VEPTP(tie2bs!6)] -> [VEPTP(tie2bs)] + [Ang2_4(tie2bs!1,tie2bs!2,tie2bs!3,tie2bs!4).Tie1(loc~j,pY~p,tie2bs!5).Tie2(ang1bs,ang2bs!4,…
[Ang2_4(tie2bs!1,tie2bs!2,tie2bs!3,tie2bs!4).Tie2(ang1bs,ang2bs!4,loc~j,pY~dp,tie1bs,veptpbs).Tie2(ang1bs,ang2bs!3,loc~j,pY~dp,tie1bs,veptpbs).Tie2(ang1bs,ang2bs!2,loc~j,pY~dp,tie1bs,veptpbs).Tie2(ang1bs,ang2bs!1,loc~j,pY~p,tie1bs,veptpbs!5).VEPTP(tie2bs!5)] -> [VEPTP(tie2bs)] + [Ang2_4(tie2bs!1,tie2bs!2,tie2bs!3,tie2bs!4).Tie2(ang1bs,ang2bs!4,loc~j,pY~dp,tie1bs,veptpbs).Tie2(ang1bs,ang2bs!3,loc~…
[PI3K(state~inactive)] + [Ang1_4(tie2bs!1,tie2bs!2,tie2bs!3,tie2bs!4).Tie1(loc~j,pY~p,tie2bs!5).Tie2(ang1bs!4,ang2bs,loc~j,pY~dp,tie1bs,veptpbs).Tie2(ang1bs!3,ang2bs,loc~j,pY~dp,tie1bs,veptpbs).Tie2(ang1bs!1,ang2bs,loc~j,pY~p,tie1bs!5,veptpbs).Tie2(ang1bs!2,ang2bs,loc~j,pY~p,tie1bs,veptpbs!6).VEPTP(tie2bs!6)] -> [PI3K(state~active)] + [Ang1_4(tie2bs!1,tie2bs!2,tie2bs!3,tie2bs!4).Tie1(loc~j,pY~p,t…
[PI3K(state~inactive)] + [Ang1_4(tie2bs!1,tie2bs!2,tie2bs!3,tie2bs!4).Tie2(ang1bs!4,ang2bs,loc~j,pY~dp,tie1bs,veptpbs).Tie2(ang1bs!3,ang2bs,loc~j,pY~dp,tie1bs,veptpbs).Tie2(ang1bs!2,ang2bs,loc~j,pY~dp,tie1bs,veptpbs).Tie2(ang1bs!1,ang2bs,loc~j,pY~p,tie1bs,veptpbs!5).VEPTP(tie2bs!5)] -> [PI3K(state~active)] + [Ang1_4(tie2bs!1,tie2bs!2,tie2bs!3,tie2bs!4).Tie2(ang1bs!4,ang2bs,loc~j,pY~dp,tie1bs,vept…
[PI3K(state~inactive)] + [Ang2_4(tie2bs!1,tie2bs!2,tie2bs!3,tie2bs!4).Tie1(loc~j,pY~p,tie2bs!5).Tie2(ang1bs,ang2bs!4,loc~j,pY~dp,tie1bs,veptpbs).Tie2(ang1bs,ang2bs!3,loc~j,pY~dp,tie1bs,veptpbs).Tie2(ang1bs,ang2bs!1,loc~j,pY~p,tie1bs!5,veptpbs).Tie2(ang1bs,ang2bs!2,loc~j,pY~p,tie1bs,veptpbs!6).VEPTP(tie2bs!6)] -> [PI3K(state~active)] + [Ang2_4(tie2bs!1,tie2bs!2,tie2bs!3,tie2bs!4).Tie1(loc~j,pY~p,t…
[PI3K(state~inactive)] + [Ang2_4(tie2bs!1,tie2bs!2,tie2bs!3,tie2bs!4).Tie2(ang1bs,ang2bs!4,loc~j,pY~dp,tie1bs,veptpbs).Tie2(ang1bs,ang2bs!3,loc~j,pY~dp,tie1bs,veptpbs).Tie2(ang1bs,ang2bs!2,loc~j,pY~dp,tie1bs,veptpbs).Tie2(ang1bs,ang2bs!1,loc~j,pY~p,tie1bs,veptpbs!5).VEPTP(tie2bs!5)] -> [PI3K(state~active)] + [Ang2_4(tie2bs!1,tie2bs!2,tie2bs!3,tie2bs!4).Tie2(ang1bs,ang2bs!4,loc~j,pY~dp,tie1bs,vept…
[PI3K(state~inactive)] + [Ang1_4(tie2bs!1,tie2bs!2,tie2bs!3,tie2bs!4).Tie1(loc~j,pY~dp,tie2bs!5).Tie2(ang1bs!4,ang2bs,loc~j,pY~dp,tie1bs,veptpbs).Tie2(ang1bs!3,ang2bs,loc~j,pY~dp,tie1bs,veptpbs).Tie2(ang1bs!2,ang2bs,loc~j,pY~dp,tie1bs,veptpbs).Tie2(ang1bs!1,ang2bs,loc~j,pY~p,tie1bs!5,veptpbs)] -> [PI3K(state~active)] + [Ang1_4(tie2bs!1,tie2bs!2,tie2bs!3,tie2bs!4).Tie1(loc~j,pY~dp,tie2bs!5).Tie2(a…
[PI3K(state~inactive)] + [Ang2_4(tie2bs!1,tie2bs!2,tie2bs!3,tie2bs!4).Tie1(loc~j,pY~dp,tie2bs!5).Tie2(ang1bs,ang2bs!4,loc~j,pY~dp,tie1bs,veptpbs).Tie2(ang1bs,ang2bs!3,loc~j,pY~dp,tie1bs,veptpbs).Tie2(ang1bs,ang2bs!2,loc~j,pY~dp,tie1bs,veptpbs).Tie2(ang1bs,ang2bs!1,loc~j,pY~p,tie1bs!5,veptpbs)] -> [PI3K(state~active)] + [Ang2_4(tie2bs!1,tie2bs!2,tie2bs!3,tie2bs!4).Tie1(loc~j,pY~dp,tie2bs!5).Tie2(a…
[PI(PIsite~4P)] + [Akt(PHakt,S473~S,T308~pS)] -> [Akt(PHakt!1,S473~S,T308~pS).PI(PIsite~4P!1)]
[Akt(PHakt,S473~S,T308~pS)] -> [Akt(PHakt,S473~S,T308~S)]
[RhoA(G~GDP,mDiabs)] + [Ang1_4(tie2bs!1,tie2bs!2,tie2bs!3,tie2bs!4).Tie1(loc~j,pY~p,tie2bs!5).Tie2(ang1bs!4,ang2bs,loc~j,pY~dp,tie1bs,veptpbs).Tie2(ang1bs!3,ang2bs,loc~j,pY~dp,tie1bs,veptpbs).Tie2(ang1bs!1,ang2bs,loc~j,pY~p,tie1bs!5,veptpbs).Tie2(ang1bs!2,ang2bs,loc~j,pY~p,tie1bs,veptpbs!6).VEPTP(tie2bs!6)] -> [RhoA(G~GTP,mDiabs)] + [Ang1_4(tie2bs!1,tie2bs!2,tie2bs!3,tie2bs!4).Tie1(loc~j,pY~p,tie…
[RhoA(G~GDP,mDiabs)] + [Ang1_4(tie2bs!1,tie2bs!2,tie2bs!3,tie2bs!4).Tie2(ang1bs!4,ang2bs,loc~j,pY~dp,tie1bs,veptpbs).Tie2(ang1bs!3,ang2bs,loc~j,pY~dp,tie1bs,veptpbs).Tie2(ang1bs!2,ang2bs,loc~j,pY~dp,tie1bs,veptpbs).Tie2(ang1bs!1,ang2bs,loc~j,pY~p,tie1bs,veptpbs!5).VEPTP(tie2bs!5)] -> [RhoA(G~GTP,mDiabs)] + [Ang1_4(tie2bs!1,tie2bs!2,tie2bs!3,tie2bs!4).Tie2(ang1bs!4,ang2bs,loc~j,pY~dp,tie1bs,veptpb…
[RhoA(G~GDP,mDiabs)] + [Ang2_4(tie2bs!1,tie2bs!2,tie2bs!3,tie2bs!4).Tie1(loc~j,pY~p,tie2bs!5).Tie2(ang1bs,ang2bs!4,loc~j,pY~dp,tie1bs,veptpbs).Tie2(ang1bs,ang2bs!3,loc~j,pY~dp,tie1bs,veptpbs).Tie2(ang1bs,ang2bs!1,loc~j,pY~p,tie1bs!5,veptpbs).Tie2(ang1bs,ang2bs!2,loc~j,pY~p,tie1bs,veptpbs!6).VEPTP(tie2bs!6)] -> [RhoA(G~GTP,mDiabs)] + [Ang2_4(tie2bs!1,tie2bs!2,tie2bs!3,tie2bs!4).Tie1(loc~j,pY~p,tie…
[RhoA(G~GDP,mDiabs)] + [Ang2_4(tie2bs!1,tie2bs!2,tie2bs!3,tie2bs!4).Tie2(ang1bs,ang2bs!4,loc~j,pY~dp,tie1bs,veptpbs).Tie2(ang1bs,ang2bs!3,loc~j,pY~dp,tie1bs,veptpbs).Tie2(ang1bs,ang2bs!2,loc~j,pY~dp,tie1bs,veptpbs).Tie2(ang1bs,ang2bs!1,loc~j,pY~p,tie1bs,veptpbs!5).VEPTP(tie2bs!5)] -> [RhoA(G~GTP,mDiabs)] + [Ang2_4(tie2bs!1,tie2bs!2,tie2bs!3,tie2bs!4).Tie2(ang1bs,ang2bs!4,loc~j,pY~dp,tie1bs,veptpb…
[RhoA(G~GDP,mDiabs)] + [Ang1_4(tie2bs!1,tie2bs!2,tie2bs!3,tie2bs!4).Tie1(loc~j,pY~dp,tie2bs!5).Tie2(ang1bs!4,ang2bs,loc~j,pY~dp,tie1bs,veptpbs).Tie2(ang1bs!3,ang2bs,loc~j,pY~dp,tie1bs,veptpbs).Tie2(ang1bs!2,ang2bs,loc~j,pY~dp,tie1bs,veptpbs).Tie2(ang1bs!1,ang2bs,loc~j,pY~p,tie1bs!5,veptpbs)] -> [RhoA(G~GTP,mDiabs)] + [Ang1_4(tie2bs!1,tie2bs!2,tie2bs!3,tie2bs!4).Tie1(loc~j,pY~dp,tie2bs!5).Tie2(ang…
[RhoA(G~GDP,mDiabs)] + [Ang2_4(tie2bs!1,tie2bs!2,tie2bs!3,tie2bs!4).Tie1(loc~j,pY~dp,tie2bs!5).Tie2(ang1bs,ang2bs!4,loc~j,pY~dp,tie1bs,veptpbs).Tie2(ang1bs,ang2bs!3,loc~j,pY~dp,tie1bs,veptpbs).Tie2(ang1bs,ang2bs!2,loc~j,pY~dp,tie1bs,veptpbs).Tie2(ang1bs,ang2bs!1,loc~j,pY~p,tie1bs!5,veptpbs)] -> [RhoA(G~GTP,mDiabs)] + [Ang2_4(tie2bs!1,tie2bs!2,tie2bs!3,tie2bs!4).Tie1(loc~j,pY~dp,tie2bs!5).Tie2(ang…
[ABIN2(state~inactive)] + [Ang1_4(tie2bs!1,tie2bs!2,tie2bs!3,tie2bs!4).Tie1(loc~j,pY~p,tie2bs!5).Tie2(ang1bs!4,ang2bs,loc~j,pY~dp,tie1bs,veptpbs).Tie2(ang1bs!3,ang2bs,loc~j,pY~dp,tie1bs,veptpbs).Tie2(ang1bs!1,ang2bs,loc~j,pY~p,tie1bs!5,veptpbs).Tie2(ang1bs!2,ang2bs,loc~j,pY~p,tie1bs,veptpbs!6).VEPTP(tie2bs!6)] -> [ABIN2(state~active)] + [Ang1_4(tie2bs!1,tie2bs!2,tie2bs!3,tie2bs!4).Tie1(loc~j,pY~p…
[ABIN2(state~inactive)] + [Ang1_4(tie2bs!1,tie2bs!2,tie2bs!3,tie2bs!4).Tie2(ang1bs!4,ang2bs,loc~j,pY~dp,tie1bs,veptpbs).Tie2(ang1bs!3,ang2bs,loc~j,pY~dp,tie1bs,veptpbs).Tie2(ang1bs!2,ang2bs,loc~j,pY~dp,tie1bs,veptpbs).Tie2(ang1bs!1,ang2bs,loc~j,pY~p,tie1bs,veptpbs!5).VEPTP(tie2bs!5)] -> [ABIN2(state~active)] + [Ang1_4(tie2bs!1,tie2bs!2,tie2bs!3,tie2bs!4).Tie2(ang1bs!4,ang2bs,loc~j,pY~dp,tie1bs,ve…
[ABIN2(state~inactive)] + [Ang2_4(tie2bs!1,tie2bs!2,tie2bs!3,tie2bs!4).Tie1(loc~j,pY~p,tie2bs!5).Tie2(ang1bs,ang2bs!4,loc~j,pY~dp,tie1bs,veptpbs).Tie2(ang1bs,ang2bs!3,loc~j,pY~dp,tie1bs,veptpbs).Tie2(ang1bs,ang2bs!1,loc~j,pY~p,tie1bs!5,veptpbs).Tie2(ang1bs,ang2bs!2,loc~j,pY~p,tie1bs,veptpbs!6).VEPTP(tie2bs!6)] -> [ABIN2(state~active)] + [Ang2_4(tie2bs!1,tie2bs!2,tie2bs!3,tie2bs!4).Tie1(loc~j,pY~p…
[ABIN2(state~inactive)] + [Ang2_4(tie2bs!1,tie2bs!2,tie2bs!3,tie2bs!4).Tie2(ang1bs,ang2bs!4,loc~j,pY~dp,tie1bs,veptpbs).Tie2(ang1bs,ang2bs!3,loc~j,pY~dp,tie1bs,veptpbs).Tie2(ang1bs,ang2bs!2,loc~j,pY~dp,tie1bs,veptpbs).Tie2(ang1bs,ang2bs!1,loc~j,pY~p,tie1bs,veptpbs!5).VEPTP(tie2bs!5)] -> [ABIN2(state~active)] + [Ang2_4(tie2bs!1,tie2bs!2,tie2bs!3,tie2bs!4).Tie2(ang1bs,ang2bs!4,loc~j,pY~dp,tie1bs,ve…
[ABIN2(state~inactive)] + [Ang1_4(tie2bs!1,tie2bs!2,tie2bs!3,tie2bs!4).Tie1(loc~j,pY~dp,tie2bs!5).Tie2(ang1bs!4,ang2bs,loc~j,pY~dp,tie1bs,veptpbs).Tie2(ang1bs!3,ang2bs,loc~j,pY~dp,tie1bs,veptpbs).Tie2(ang1bs!2,ang2bs,loc~j,pY~dp,tie1bs,veptpbs).Tie2(ang1bs!1,ang2bs,loc~j,pY~p,tie1bs!5,veptpbs)] -> [ABIN2(state~active)] + [Ang1_4(tie2bs!1,tie2bs!2,tie2bs!3,tie2bs!4).Tie1(loc~j,pY~dp,tie2bs!5).Tie2…
[ABIN2(state~inactive)] + [Ang2_4(tie2bs!1,tie2bs!2,tie2bs!3,tie2bs!4).Tie1(loc~j,pY~dp,tie2bs!5).Tie2(ang1bs,ang2bs!4,loc~j,pY~dp,tie1bs,veptpbs).Tie2(ang1bs,ang2bs!3,loc~j,pY~dp,tie1bs,veptpbs).Tie2(ang1bs,ang2bs!2,loc~j,pY~dp,tie1bs,veptpbs).Tie2(ang1bs,ang2bs!1,loc~j,pY~p,tie1bs!5,veptpbs)] -> [ABIN2(state~active)] + [Ang2_4(tie2bs!1,tie2bs!2,tie2bs!3,tie2bs!4).Tie1(loc~j,pY~dp,tie2bs!5).Tie2…
[PI3K(state~inactive)] + [Ang1_4(tie2bs!1,tie2bs!2,tie2bs!3,tie2bs!4).Tie1(loc~j,pY~p,tie2bs!5).Tie2(ang1bs!4,ang2bs,loc~j,pY~dp,tie1bs,veptpbs).Tie2(ang1bs!3,ang2bs,loc~j,pY~dp,tie1bs,veptpbs).Tie2(ang1bs!2,ang2bs,loc~j,pY~dp,tie1bs,veptpbs).Tie2(ang1bs!1,ang2bs,loc~j,pY~p,tie1bs!5,veptpbs)] -> [PI3K(state~active)] + [Ang1_4(tie2bs!1,tie2bs!2,tie2bs!3,tie2bs!4).Tie1(loc~j,pY~p,tie2bs!5).Tie2(ang…
[PI3K(state~inactive)] + [Ang2_4(tie2bs!1,tie2bs!2,tie2bs!3,tie2bs!4).Tie1(loc~j,pY~p,tie2bs!5).Tie2(ang1bs,ang2bs!4,loc~j,pY~dp,tie1bs,veptpbs).Tie2(ang1bs,ang2bs!3,loc~j,pY~dp,tie1bs,veptpbs).Tie2(ang1bs,ang2bs!2,loc~j,pY~dp,tie1bs,veptpbs).Tie2(ang1bs,ang2bs!1,loc~j,pY~p,tie1bs!5,veptpbs)] -> [PI3K(state~active)] + [Ang2_4(tie2bs!1,tie2bs!2,tie2bs!3,tie2bs!4).Tie1(loc~j,pY~p,tie2bs!5).Tie2(ang…
[RhoA(G~GDP,mDiabs)] + [Ang1_4(tie2bs!1,tie2bs!2,tie2bs!3,tie2bs!4).Tie1(loc~j,pY~p,tie2bs!5).Tie2(ang1bs!4,ang2bs,loc~j,pY~dp,tie1bs,veptpbs).Tie2(ang1bs!3,ang2bs,loc~j,pY~dp,tie1bs,veptpbs).Tie2(ang1bs!2,ang2bs,loc~j,pY~dp,tie1bs,veptpbs).Tie2(ang1bs!1,ang2bs,loc~j,pY~p,tie1bs!5,veptpbs)] -> [RhoA(G~GTP,mDiabs)] + [Ang1_4(tie2bs!1,tie2bs!2,tie2bs!3,tie2bs!4).Tie1(loc~j,pY~p,tie2bs!5).Tie2(ang1b…
[RhoA(G~GDP,mDiabs)] + [Ang2_4(tie2bs!1,tie2bs!2,tie2bs!3,tie2bs!4).Tie1(loc~j,pY~p,tie2bs!5).Tie2(ang1bs,ang2bs!4,loc~j,pY~dp,tie1bs,veptpbs).Tie2(ang1bs,ang2bs!3,loc~j,pY~dp,tie1bs,veptpbs).Tie2(ang1bs,ang2bs!2,loc~j,pY~dp,tie1bs,veptpbs).Tie2(ang1bs,ang2bs!1,loc~j,pY~p,tie1bs!5,veptpbs)] -> [RhoA(G~GTP,mDiabs)] + [Ang2_4(tie2bs!1,tie2bs!2,tie2bs!3,tie2bs!4).Tie1(loc~j,pY~p,tie2bs!5).Tie2(ang1b…
[ABIN2(state~inactive)] + [Ang1_4(tie2bs!1,tie2bs!2,tie2bs!3,tie2bs!4).Tie1(loc~j,pY~p,tie2bs!5).Tie2(ang1bs!4,ang2bs,loc~j,pY~dp,tie1bs,veptpbs).Tie2(ang1bs!3,ang2bs,loc~j,pY~dp,tie1bs,veptpbs).Tie2(ang1bs!2,ang2bs,loc~j,pY~dp,tie1bs,veptpbs).Tie2(ang1bs!1,ang2bs,loc~j,pY~p,tie1bs!5,veptpbs)] -> [ABIN2(state~active)] + [Ang1_4(tie2bs!1,tie2bs!2,tie2bs!3,tie2bs!4).Tie1(loc~j,pY~p,tie2bs!5).Tie2(a…
[ABIN2(state~inactive)] + [Ang2_4(tie2bs!1,tie2bs!2,tie2bs!3,tie2bs!4).Tie1(loc~j,pY~p,tie2bs!5).Tie2(ang1bs,ang2bs!4,loc~j,pY~dp,tie1bs,veptpbs).Tie2(ang1bs,ang2bs!3,loc~j,pY~dp,tie1bs,veptpbs).Tie2(ang1bs,ang2bs!2,loc~j,pY~dp,tie1bs,veptpbs).Tie2(ang1bs,ang2bs!1,loc~j,pY~p,tie1bs!5,veptpbs)] -> [ABIN2(state~active)] + [Ang2_4(tie2bs!1,tie2bs!2,tie2bs!3,tie2bs!4).Tie1(loc~j,pY~p,tie2bs!5).Tie2(a…
